# Supplementary material for: Serum proteomics study on cognitive impairment after cardiac valve replacement surgery: a prospective observational study
Source: PeerJ. 2024 Jun 18;12:e17536. doi: 10.7717/peerj.17536 (PMC11192023; doi:10.7717/peerj.17536)
Supplement: Supplemental Information 2 [file peerj-12-17536-s002.xlsx]

## Sheet: Sheet1
Demographic statistics																													Preoperative indicators													Vital signs befor CPB							Vital signs during CPB（Mean）
NO.	groups	groups(1/0)	SEX	SEX(1 male;2 famale)	SMOKING	WINE	YEAR	heigh	weigh	BMI	nationality	profession	aducation()	aducation	atrial fibrillation	ASA	preoperative diagnosis	preoperative diagnosis	coronary artery stenosis	coronary artery stenosis	Type of operation(1 Mechanical aortic valve replacement;2 Mechanical mitral valve replacement;3 Tricuspid valve plasty/replacement; 4 all )	Type of operation	hypertention	Years with Hypertension	grading of hypertension(mild:1;moderate:2;severe:3)	past medical history	past medical history	Liver and kidney dysfunction	EF befor operation	EF after	BP		T0(admission to the operating room)	HR	Spo2	T	HB before	HCT before	HB after	HCT after	HB (pre-post)	BP		HR	Spo2	T	ETCO2	BIS	BP
4	C	0	F	2	0	0	59	153	53	22.6409	han	famer	2	upper primary	0	3	valvular inadequacy1	1	0	NO	Mechanical mitral valve replacement2	2	0					0	50		120/80		75	138	100	37	149	45	92	28	57	100/70		122	100	36.8	31	50.9	58
8	C	0	M	1	1	1	58	160	51	19.9219	han	worker	3	junior high	1	3	rheumatic heart disease	2	0	NO	Mechanical mitral valve replacement+Mechanical aortic valve replacement	4	0			NO	0	0	35		100/65		65	188	98	36.5	178	54	112	34	66	90/55		180	100	37	36	49.2	60
18	C	0	F	2	0	0	52	162	53	20.1951	han	worker	2	upper primary	1	3	rheumatic heart disease	2	0	NO	Mechanical mitral valve replacement	2	0			NO	0	0	57		110/90		87	132	92	36.6	125	38	83	25	42	110/80		118	100	36.7	29	51.2	64
21	C	0	F	2	0	0	48	156	48	19.7239	han	worker	2	upper primary	0	2	valvular inadequacy1	1	0	NO	Mechanical mitral valve replacement+Mechanical aortic valve replacement	4	0			NO	0	0	65		110/68		76	72	97	36.5	112	34	89	27	23	100/60		70	100	36.5	30	58.6	58
25	C	0	M	1	1	1	51	160	68	26.5625	han	worker	2	upper primary	0	3	valvular inadequacy1	1	0	NO	Mechanical aortic valve replacement	1	0			NO	0	0	57		165/100		98	74	95	36.6	139	42	99	30	40	110/70		68	100	36.8	30	51.6	58
32	C	0	F	2	0	0	51	158	58	23.2335	han	famer	2	upper primary	1	3	valvular inadequacy1	1	0	NO	MVR+AVR+TVR	4	0			NO	0	0	44		100/58		60	90	96	36.4	149	45	92	28	57	95/60		117	100	36.7	31	57.3	60
40	C	0	M	1	0	0	68	172	55	18.5911	han	famer	2	upper primary	0	3	valvular inadequacy1	1	0	NO	MVR+AVR	4	0			NO	0	0	62		150/60		78	90	96	36.6	132	40	79	24	53	90/45		103	100	36.4	32	52	58
45	C	0	F	2	0	0	58	155	49	20.3954	han	worker	2	upper primary	1	2	valvular inadequacy1	1	0	NO	MVR+TVR	4	0			NO	0	0	70		115/70		87	122	98	36.4	152	46	116	35	36	88/60		140	100	37	32	50.7	55
56	C	0	F	2	0	0	58	153	69	29.4758	han	worker	2	upper primary	1	2	rheumatic heart disease	2	0	NO	MVR	2	1	2	2	NO	0	0	71		110/70		75	130	95	36.7	119	36	92	28	27	120/80		140	100	36.7	36	50.2	65
66	P	1	F	2	1	0	69	165	62	22.7732	han	worker	2	upper primary	1	3	rheumatic heart disease	2	0	NO	MVR	2	0			NO	0	0	64		145/78		88	80	96	36.6	149	45	92	28	57	100/55		78	100	37	32	52	58
72	C	0	M	1	1	1	57	165	42	15.427	han	worker	2	upper primary	0	3	rheumatic heart disease	2	0	NO	MVR	2	0			YES	1	0	50		90/50		55	94	97	36.5	122	37	92	28	30	90/60		94	100	36.6	40	54	56
73	C	0	M	1	1	1	69	172	62	20.9573	han	worker	2	upper primary	1	3	valvular inadequacy1	1	0	NO	MVR	2	1	7	1	YES	1	0	52		110/80		78	155	97	36.6	129	39	96	29	33	110/80		77	100	37.2	35	47.5	56
74	C	0	M	1	1	0	70	165	52	19.1001	han	worker	2	upper primary	0	3	rheumatic heart disease	2	0	NO	MVR	2	0			YES	1	1	65		130/77		80	78	99	36.6	122	37	92	28	30	130/80		84	100	37	36	55.2	54
77	C	0	F	2	0	0	54	156	50	20.5457	han	famer	2	upper primary	1	2	valvular inadequacy1	1	0	NO	MVR	2	0			NO	0	0	68		100/70		74	158	99	36.5	129	39	92	28	37	90/60		73	100	16.3	37	57.1	63
83	C	0	M	1	1	1	57	172	70	23.6614	han	worker	3	junior	0	3	rheumatic heart disease	2	1	Yes	AVR+MVR	4	0			NO	0	0	53		106	78	77	120	100	36.5	145	44	79	24	66	88	50	120	97	36.4	33	48	62
84	C	0	F	2	0	0	51	160	56	21.875	han	worker	2	upper primary	0	2	rheumatic heart disease	2	0	NO	MVR	2	0			NO	0	0	71		112	67	70	67	100	36.3	86	26	106	32	-20	107	60	67	100	36.5	33	44.5	66
85	C	0	M	1	1	1	49	170	65	22.4913	han	famer	2	upper primary	1	3	rheumatic heart disease	2	0	NO	MVR	2	0			NO	0	0	58		100	60	56	89	100	36.7	139	42	92	28	47	100	65	110	100	36.5	30	47.6	68
96	C	0	M	1	1	1	48	165	52	19.1001	han	famer	2	upper primary	0	3	valvular inadequacy1	1	0	NO	AVR	1	0			NO	0	0	66		143	67	76	88	100	36.5	83	25	92	28	-9	110	50	73	100	36.6	34	49.8	62
103	C	0	M	1	0	0	66	160	50	19.5312	han	famer	1	lower primary	0	3	valvular inadequacy1	1	0	NONE	MVR	2	0			NO	0	0	48		120	70	74	79	100	36.6	129	39	112	34	17	100	60	104	100	36.2	35	50	64
105	C	0	M	1	1	0	55	164	59	21.9363	han	worker	3	junior	0	3	rheumatic heart disease	2	0	NO	AVR	1	0			NO	0	0	63		123	78	88	76	100	36.3	145	44	92	28	53	100	60	102	100	36.7	37	47.9	60
110	C	0	F	2	0	0	59	156	62	25.4767	han	worker	1	lower primary	1	3	valvular inadequacy1	1	1	NONE	MVR	2	0			NO	0	0	53		120	78	87	95	100	36.5	145	44	99	30	46	100	70	89	100	36.6	32	52.2	65
111	C	0	M	1	1	1	52	160	52	20.3125	han	worker	3	junior	0	2	valvular inadequacy1	1	1	Yes	MVR	2	0			NO	0	0	72		120	80	84	78	97	36.3	119	36	79	24	40	90	58	78	100	36.3	34	60	62
117	C	0	M	1	1	1	48	170	80	27.6817	han	worker	3	junior	0	3	valvular inadequacy1	1	0	NONE	TVR	3	0			NO	0	0	59		117	67	78	110	93	36.3	139	42	89	27	50	83	56	100	100	36.3	34	55.9	60
121	C	0	M	1	1	0	67	157	40	16.2278	han	worker	3	junior	0	3	valvular inadequacy1	1	1	Yes	AVR	1	0			NO	0	0	60	60	120	65	70	95	95	36.7	102	31	86	26	16	85	54	80	100	36.7	33	52.4	58
122	C	0	M	1	1	1	52	165	63	23.1405	han	worker	1	lower primary	0	3	rheumatic heart disease	2	0	NO	MVR+AVR	4	0			NO	0	0	50	44	100	60	65	87	99	36.4	135	41	86	26	49	100	60	85	100	36.5	37	44.2	54
126	C	0	M	1	0	1	48	170	60	20.7612	han	worker	3	junior	0	3	congenital heart disease	3	1	Yes	AVR	1	0			NO	0	0	57	55	140	68	78	98	100	36.4	119	36	86	26	33	105	63	88	100	36.7	37	48.7	60
129	C	0	M	1	1	1	65	150	43	19.1111	han	famer	2	upper primary	0	3	valvular inadequacy1	1	0	NO	MVR+AVR	4	0			NO	0	0	63		142	70	80	80	100	36.5	106	32	73	22	33	100	50	63	100	36.7	33	51	62
131	C	0	F	2	0	0	46	152	55	23.8054	han	Staff	4	high school	1	3	valvular inadequacy1	1	0	NO	MVR+TVR	2	0			NO	0	0	45		102	61	74	104	100	36.6	125	38	79	24	46	103	55	103	100	36.8	30	52.5	60
139	C	0	M	1	1	1	46	170	70	24.2215	han	worker	3	junior	0	3	valvular inadequacy1	1	0	NONE	AVR+MVR	4	0			NO	0	0	56		145	62	84	78	100	36.7	116	35	89	27	27	106	45	70	100	36.4	34	50.6	58
141	C	0	F	2	0	0	65	152	65	28.1337	han	worker	1	lower primary	1	3	rheumatic heart disease	2	0	NONE	MVR+AVR	4	0			NO	0	0	56		110	55	65	70	99	36.3	132	40	83	25	49	95	50	92	99	36.5	35	45.9	66
142	C	0	M	1	1	0	56	170	69	23.8754	han	worker	2	lower primary	0	3	rheumatic heart disease	2	0	NONE	MVR	2	0			NO	0	0	51		130	78	73	112	100	36.4	109	33	109	33	0	70	50	110	100	36.2	36	55.4	57
147	C	0	F	2	0	0	68	150	42	18.6667	han	worker	2	upper primary	0	3	valvular inadequacy1	1	0	NO	MVR	2	0			NO	0	0	45		106	50	66	70	100	36.3	129	39	79	24	50	80	45	90	100	36.6	30	44.7	61
148	C	0	M	1	1	1	53	163	50	18.8189	han	worker	2	upper primary	0	3	rheumatic heart disease	2	0	NO	AVR	2	0			NO	0	0	48		110	70	75	90	99	36.7	125	38	79	24	46	90	50	100	100	36.3	31	56.4	60
153	C	0	F	2	0	0	55	162	65	24.7676	han	worker	2	upper primary	1	3	rheumatic heart disease	2	0	NO	AVR	1	0			NO	0	0	56		155	90	77	58	96	36.7	146	47	96	31	50	120	80	89	100	36.6	35	54.2	60
166	C	0	M	1	1	1	56	175	84	27.4286	han	worker	2	upper primary	1	3	rheumatic heart disease	2	0	NO	MVR	2	0			NO	0	0	46	66	123	70	67	120	100	37	135	41	96	31	39	80	45	160	100	36.7	34	50.8	57
167	C	0	F	2	0	0	55	156	54	22.1893	han	worker	3	junior	1	3	valvular inadequacy1	1	0	NO	MVR+AVR	4	0			NO	0	0	50	53	138	73	73	104	98	36.6	130	42	90	29	40	80	50	102	100	36.7	36	59.4	60
168	C	0	F	2	0	0	52	156	58	23.833	han	famer	1	lower primary	0	3	valvular inadequacy1	1	0	NO	MVR	1	0			NO	0	0	56	48	140	80	78	83	98	36.6	118	38	81	26	37	103	70	63	100	36.4	32	54.1	64
169	C	0	F	2	0	0	60	155	56	23.3091	han	famer	1	lower primary	0	3	valvular inadequacy1	1	0	NONE	AVR	1	1	4	1	YES	1	0	56	50	110	65	79	100	98	36.4	118	38	84	27	34	115	60	104	100	37	33	56.2	58
172	C	0	F	2	0	0	66	155	45	18.7305	han	famer	1	lower primary	0	3	valvular inadequacy1	1	0	NO	MVR	2	0			NO	0	0	48		130	88	85	116	100	36.5	178	54	109	33	69	106	66	117	100	36.3	30	53.1	62
177	C	0	F	2	0	0	62	156	54	22.1893	han	famer	1	lower primary	1	3	rheumatic heart disease	2	0	NO	MVR	2	0			NO	0	0	64		120	80	85	83	99	36.6	106	32	92	28	14	90	50	80	100	36.2	28	49.6	64
183	C	0	F	2	0	0	68	150	48	21.3333	han	worker	1	lower primary	0	3	valvular inadequacy1	1	1	Yes	MVR	2	1	8	3	YES	1	0	63		120	70	76	93	98	36.4	89	27	76	23	13	103	67	87	100	36.3	30	48.1	62
187	C	0	M	1	1	1	70	160	70	27.3438	han	worker	2	upper primary	0	3	rheumatic heart disease	2	0	NO	MVR	2	0			NO	0	0	62		125	65	68	70	99	36.4	119	36	83	25	36	90	50	83	100	36.2	33	59.3	60
190	C	0	M	1	1	0	50	158	62	24.8358	han	worker	1	lower primary	0	3	valvular inadequacy1	1	0	NO	MVR+AVR	4	0			N	0	0	42	50	130	70	75	88	97	36.3	109	33	92	28	17	90	50	100	100	36.2	39	50.2	63
191	C	0	F	2	0	0	47	162	52	19.8141	han	worker	1	lower primary	0	3	valvular inadequacy1	1	0	NO	AVR	1	1	1	1	YES	1	0	48		110	66	65	67	99	36.6	129	39	63	19	66	92	56	88	100	36.6	37	44.4	74
195	C	0	F	2	0	0	58	175	65	21.2245	han	worker	2	upper primary	0	3	valvular inadequacy1	1	0	NO	AVR	1	1	4	2	YES	1	0	58		158	70	73	90	99	36.4	135	41	73	22	62	110	40	72	100	36.2	30	53.5	72
197	C	0	M	1	1	1	48	152	35	15.1489	han	worker	3	junior	0	3	rheumatic heart disease	2	0	NO	MVR	2	0			N	0	0	55		120	90	88	86	95	36.3	119	36	114	34	5	90	60	110	99	36.4	31	46.9	65
201	C	0	F	2	0	0	59	150	60	26.6667	han	worker	3	junior	1	3	valvular inadequacy1	1	0	NO	MVR	2	0			N	0	0	129	39	110	70	75	90	100	36.6	129	39	92	28	37	80	50	110	99	36.4	36	54.3	64
15	C	0	F	2	0	0	52	162	56	21.3382	han	Staff	4	high school	0	3	rheumatic heart disease	2	1	NONE	MVR+TVR	4	0			N	1	1	52		125/90		78	120	98	36.5	145	44	86	26	59	110/80		116	100	36.2	29	47.1	55
22	C	0	F	2	0	0	49	161	51	19.6752	han	worker	3	junior	0	3	valvular inadequacy1	1	0	NO	MVR+AVR	4	0			N	0	1	59		140/80		84	80	95	36.5	119	36	86	26	33	120/68		98	100	36.7	30	54.4	52
34	C	0	F	2	0	0	46	150	62	27.5556	han	worker	3	junior	1	3	rheumatic heart disease	2	0	NO	MVR+AVR	4	0			N	0	0	65		125/65		70	99	96	36.6	92	28	72	26	20	110/70		115	100	36.6	30	56.5	56
43	C	0	F	2	0	0	58	150	71	31.5556	han	worker	3	junior	1	2	rheumatic heart disease	2	0	NO	MVR+TVR	4	1	3	1	YES	1	0	68		142/80		78	72	98	36.7	129	39	63	19	66	130/80		88	100	36.3	30	58.2	50
54	C	0	M	1	1	1	48	172	73	24.6755	han	Staff	5	college	0	3	valvular inadequacy1	1	0	NO	AVR	1	0			YES	1	0	56		120/50		65	80	98	36.6	168	51	89	27	79	120/50		80	100	37	32	55	52
64	P	1	M	1	1	1	73	169	62	21.7079	han	Staff	2	upper primary	0	3	valvular inadequacy1	1	1	Yes	MVR+AVR	4	1	7	2	YES	1	0	50		170/70		76	70	95	36.3	135	41	96	29	39	95/55		68	100	37	30	38	46
70	C	0	F	2	0	0	53	158	84	33.6485	han	worker	1	lower primary	0	3	valvular inadequacy1	1	1	NONE	MVR	2	1	6	3	YES	1	1	60		150/80		84	70	90	36.5	132	40	102	31	30	100/60		95	99	36.4	30	53.1	49
88	C	0	M	1	1	1	49	172	62	20.9573	han	worker	1	lower primary	0	3	valvular inadequacy1	1	1	Yes	AVR	1	0			YES	1	0	65		100	60	70	78	100	36.6	155	47	73	22	82	100	55	105	100	36.5	40	44.1	58
89	C	0	F	2	0	0	60	156	57	23.4221	han	worker	1	lower primary	0	3	valvular inadequacy1	1	0	NO	AVR	1	0			YES	1	0	65		110	56	65	68	98	36.5	119	36	73	22	46	80	40	80	99	36.5	36	50.5	52
94	C	0	F	2	0	0	65	156	42	17.2584	han	worker	1	lower primary	0	3	rheumatic heart disease	2	0	NO	MVR	2	0			YES	1	0	70		146	90	88	67	100	36.8	119	36	86	26	33	103	58	89	100	36.3	36	51.6	72
113	C	0	M	1	1	1	55	168	46	16.2982	han	worker	3	junior	1	2	rheumatic heart disease	2	0	NONE	MVR+AVR	4	0			YES	1	0	67		120	80	87	70	97	36.6	135	41	102	31	33	80	45	60	100	36.2	32	52.3	64
115	C	0	M	1	0	1	45	162	52	19.8141	han	worker	3	junior	0	3	rheumatic heart disease	3	0	NONE	MVR	2	0			YES	1	0	57		180	70	78	85	100	36.6	96	29	79	24	17	88	45	89	100	36.3	31	52.5	56
120	C	0	M	1	1	0	54	168	68	24.093	han	worker	3	junior	1	3	valvular inadequacy1	1	0	NONE	MVR+AVR	4	0			YES	1	0	54	55	145	88	90	130	96	36.7	109	33	89	27	20	83	50	83	100	36.5	32	51.6	60
125	C	0	M	1	1	1	58	170	80	27.6817	han	Staff	3	junior	0	3	rheumatic heart disease	2	0	NO	MVR	1	0			YES	1	1	54		105	65	76	90	98	36.4	119	36	83	25	36	120	67	106	100	36.4	41	47.2	50
130	C	0	M	1	1	0	59	170	55	19.0311	han	worker	3	junior	0	3	valvular inadequacy1	1	1	Yes	AVR	1	1	2	1	YES	1	1	41		130	80	85	80	99	36.4	129	39	73	22	56	104	60	76	100	36.4	33	50.7	62
149	C	0	M	1	1	1	51	162	60	22.8624	han	worker	4	high school	1	3	rheumatic heart disease	2	0	NO	MVR	2	0			YES	1	0	49		140	80	86	84	100	36.7	132	40	89	27	43	105	66	67	100	36.6	40	59.6	66
155	C	0	M	1	1	1	52	159	50	19.7777	han	Staff	4	high school	1	3	valvular inadequacy1	1	1	Yes	MVR	2	0			YES	1	0	66		105	67	70	62	99	36.7	115	37	84	27	31	80	56	76	100	36.8	39	55	65
159	C	0	M	1	0	0	58	170	68	23.5294	han	worker	3	junior	1	3	valvular inadequacy1	1	1	Yes	MVR	2	0			YES	1	0	46		100	60	67	103	99	36.7	143	46	73	22	70	88	63	90	100	36.2	36	55.3	58
170	C	0	M	1	1	1	48	170	71	24.5675	han	worker	3	junior	0	3	valvular inadequacy1	1	0	NO	AVR	1	0			YES	1	0	52		123	70	74	73	100	36.6	125	38	99	30	26	110	45	78	100	36.9	38	51.7	64
181	C	0	M	1	1	0	66	172	71	23.9995	han	worker	2	upper primary	1	3	valvular inadequacy1	1	1	Yes	MVR	2	0			YES	1	0	45		110	70	75	145	100	36.6	140	42	99	30	41	80	50	122	96	36.3	30	60.5	64
186	C	0	F	2	0	0	49	155	70	29.1363	han	worker	1	lower primary	0	2	valvular inadequacy1	1	0	NONE	MVR	2	0			YES	1	0	71	65	130	80	85	100	100	37	135	41	86	26	49	90	45	102	100	37.2	30	55.4	63
192	C	0	F	2	0	0	58	155	52	21.6441	han	worker	3	high school	1	3	valvular inadequacy1	1	0	NO	MVR	2	0			YES	1	0	41		120	62	75	65	99	36.3	129	39	83	25	46	86	54	110	100	36.3	40	45.7	72
194	C	0	F	2	0	0	57	155	44	18.3143	han	worker	1	lower primary	0	3	rheumatic heart disease	2	0	NO	MVR	2	0			YES	1	0	53		90	60	65	100	100	36.6	139	42	63	19	76	78	52	82	100	36.3	35	47.2	72
196	P	1	M	1	1	1	75	168	67	23.7387	han	worker	1	lower primary	0	3	valvular inadequacy1	1	1	Yes	MVR	2	0			YES	1	0	67		50	90	88	130	100	36.4	122	37	73	22	49	100	60	100	100	36.3	36	45.3	63
200	C	0	F	2	0	0	55	155	60	24.974	han	worker	2	upper primary	1	2	valvular inadequacy1	1	0	NO	MVR	2	0			N	0	0	73		105	67	70	112	100	36.6	119	36	86	26	33	90	60	84	100	36.5	29	56.6	63
202	C	0	M	1	1	1	53	171	58	19.8352	han	worker	2	upper primary	0	3	valvular inadequacy1	1	0	NO	MVR	2	1	2	1	YES	1	0	46		110	65	67	89	100	36.6	145	44	96	29	49	75	40	80	100	36.7	31	50.5	65
203	C	0	F	2	0	0	53	158	43	17.2248	han	worker	1	lower primary	0	3	valvular inadequacy1	1	0	NONE	AVR	1	0			N	0	0	59		100	70	78	104	99	36.5	119	36	86	26	33	110	70	76	100	36.2	30	57.1	46
204	C	0	F	2	0	0	56	160	44	17.1875	han	worker	2	upper primary	1	3	rheumatic heart disease	2	0	NO	MVR	1	0			N	0	0	55		130	78	86	150	100	36.3	122	37	76	23	46	120	70	110	100	36.4	28	56.3	63
206	C	0	M	1	1	1	48	167	55	19.721	han	worker	3	junior	1	3	rheumatic heart disease	2	0	NO	MVR+AVR	4	0			YES	1	0	63		140	70	74	70	99	36.5	135	41	102	31	33	78	47	75	99	36.5	30	52.6	63
208	C	0	F	2	0	0	50	157	62	25.1532	han	famer	2	upper primary	1	3	valvular inadequacy1	1	1	Yes	MVR	2	0			N	0	0	54		122	80	84	124	100	36.3	125	38	86	26	39	90	45	89	99	36.2	30	45.7	66
210	C	0	M	1	1	1	67	160	49	19.1406	han	worker	2	upper primary	0	3	valvular inadequacy1	1	1	Yes	AVR	1	0			YES	1	1	50		120	55	60	87	100	36.4	106	32	69	21	37	90	40	80	100	36.4	35	55	58
211	C	0	F	2	0	0	47	150	51	22.6667	han	worker	2	upper primary	0	3	valvular inadequacy1	1	0	NO	MVR	2	0			N	0	0	51		105	66	64	90	98	36.6	139	42	99	30	40	85	60	120	100	36.5	34	52.6	67
213	C	0	F	2	0	0	52	155	57	23.7253	han	worker	3	junior	0	3	valvular inadequacy1	1	0	NONE	MVR	1	0			N	0	0	62		120	65	66	73	97	36.5	102	31	73	22	29	110	60	90	100	36.4	29	48.6	68
214	C	0	F	2	0	0	62	150	36	16	han	famer	2	upper primary	0	3	valvular inadequacy1	1	0	NO	AVR	1	0			N	0	1	33		90	66	67	68	99	36.4	125	38	92	28	33	90	70	89	100	36.3	40	51.4	63
215	C	0	M	1	1	1	46	170	57	19.7232	han	worker	3	junior	0	3	valvular inadequacy1	1	1	Yes	MVR	2	0			N	0	0	55		120	60	73	90	99	36.6	125	38	99	30	26	80	45	60	98	36.5	33	53.1	68
216	C	0	F	2	0	0	47	155	47	19.563	han	worker	3	junior	1	3	rheumatic heart disease	2	0	NO	MVR	2	0			N	0	0	45		92	60	63	150	100	36.4	145	44	89	27	56	110	70	110	100	36.4	29	44.1	53
217	C	0	M	1	1	1	51	171	67	22.913	han	worker	2	upper primary	0	3	valvular inadequacy1	1	0	NO	MVR+AVR	4	0			N	0	0			120	60	64	70	100	36.6	158	48	106	32	52	100	70	70	99	36.5	28	56.6	72
218	C	0	M	1	0	0	64	170	63	21.7993	han	worker	1	lower primary	0	3	valvular inadequacy1	1	1	Yes	AVR	1	0			N	0	0	62		130	70	72	56	99	36.5	125	38	96	29	29	110	60	70	100	36.4	40	43.2	65
219	C	0	M	1	1	1	47	165	62	22.7732	han	worker	3	junior	1	3	valvular inadequacy1	1	0	NO	AVR+MVR	4	0			N	0	0	39		98	50	65	100	99	36.4	135	41	119	36	16	90	60	120	99	36.3	29	60.4	70
220	C	0	F	2	0	0	69	156	57	23.4221	han	worker	1	lower primary	0	3	valvular inadequacy1	1	0	NO	AVR	1	0			N	0	0	57		145	90	88	110	100	36.4	89	27	73	22	16	80	50	76	100	36.4	30	44.5	64
221	C	0	M	1	1	1	59	168	64	22.6757	han	worker	3	junior	0	3	valvular inadequacy1	1	0	NO	AVR+MVR	4	1	4	1	N	0	0	48		90	50	63	114	100	36.6	79	24	83	25	-4	80	50	50	98	36.4	32	52	57
222	C	0	F	2	0	0	60	155	50	20.8117	han	worker	2	upper primary	0	2	valvular inadequacy1	1	0	NO	AVR+MVR	4	0			N	0	0	69		120	60	65	80	98	36.6	109	33	79	24	30	120	80	76	100	36.4	26	49	68
223	C	0	F	2	0	0	66	156	44	18.0802	han	worker	3	junior	0	3	valvular inadequacy1	1	1	Yes	MVR	2	0			N	0	0	47		110	80	84	130	97	36.5	139	42	96	29	43	90	70	140	100	36.3	35	54.6	65
205	C	0	M	1	0	1	55	155	55	22.8928	han	worker	2	upper primary	0	3	valvular inadequacy1	1	1	NO	MVR	2	0			N	0	0			118	70	80	80	100	36.4	122	37	79	24	43	90	45	62	100	36.3	35	51.5	70
207	C	0	M	1	0	1	45	155	45	18.7305	han	worker	1	lower primary	0	3	valvular inadequacy1	1	0	NO	MVR	2	0			N	0	0	55		105	60	70	100	100	36.5	106	32	79	24	27	95	60	120	100	36.4	30	54.1	71
3	C	0	F	2	0	0	51	157	55	22.3133	han	famer	1	lower primary	0	3	valvular inadequacy1	1	0	NO	MVR	2	0			N	0	0	57		110/60		70	65	94	36	92	28	76	23	16	90/60		130	100	36.7	32	57.6	55
10	C	0	F	2	0	0	51	155	46	19.1467	han	famer	1	lower primary	0	3	rheumatic heart disease	2	0	NO	MVR+AVR	4	0			N	0	0	56		150/82		84	145	96	36.5	158	48	106	32	52	90/63		160	100	36.7	32	46.7	57
26	C	0	F	2	0	0	50	155	52	21.6441	han	famer	1	lower primary	0	2	valvular inadequacy1	1	0	NO	MVR	4	0			N	0	0	68		110/75		76	88	98	36.6	132	40	83	25	49	108/55		95	100	36	12	49.2	50
31	C	0	F	2	0	0	69	160	43	16.7969	han	famer	1	lower primary	0	3	rheumatic heart disease	2	0	NO	MVR	2	0			N	0	0	58		110/65		70	65	95	36.6	142	43	86	26	56	110/65		110	100	36.3	33	48.4	50
35	C	0	F	2	0	0	47	160	69	26.9531	han	worker	1	lower primary	0	3	rheumatic heart disease	2	0	NO	MVR	2	0			N	0	0	54		115/70		67	170	98	36.6	149	45	102	31	47	110/78		160	100	36.6	33	48.1	55
39	C	0	F	2	0	0	59	155	50	20.8117	han	worker	1	lower primary	1	3	rheumatic heart disease	2	0	NO	MVR+AVR	4	0			N	0	0	55		123/71		72	73	96	36.7	152	46	99	30	53	125/70		114	100	36.7	33	55.4	68
47	C	0	F	2	0	0	58	150	56	24.8889	han	famer	1	lower primary	0	3	valvular inadequacy1	1	0	YES	MVR	2	0			YES	1	0	62		123/71		70	100	96	36.5	129	39	69	21	60	90/63		130	100	37	30	49.5	65
50	C	0	F	2	0	0	67	150	45	20	han	famer	1	lower primary	0	3	rheumatic heart disease	2	1	YESO	MVR+TVR	4	1	7	2	YES	1	1	58		150/55		60	55	94	36.3	119	36	83	25	36	140/60		65	100	36	30	49.3	48
53	C	0	F	2	0	0	49	160	51	19.9219	han	famer	1	lower primary	0	3	rheumatic heart disease	2	0	NO	MVR+AVR	4	0			N	0	0	40		120/65		65	90	100	36.6	109	33	89	27	20	85/50		123	100	36.4	29	49.1	55
55	C	0	F	2	0	0	54	161	52	20.061	han	famer	1	lower primary	0	2	valvular inadequacy1	1	0	NO	MVR	2	0			N	0	0	67		120/70		73	84	98	36	132	40	79	24	53	90/55		90	100	36.4	34	44.1	52
60	C	0	F	2	0	0	64	150	58	25.7778	han	worker	1	lower primary	0	3	valvular inadequacy1	1	1	NO	MVR	2	0			N	0	0	51		134	67	58	80	100	36.6	112	34	99	30	13	100	56	80	100	36.4	33	46.7	64
68	P	1	M	1	1	1	67	165	55	20.202	han	worker	1	lower primary	1	3	valvular inadequacy1	1	1	NO	MVR	2	0			N	0	0	50		150/90		88	88	99	36.5	106	32	99	30	7	110/70		70	100	36.7	34	53.3	40
69	C	0	F	2	0	0	57	155	50	20.8117	han	famer	1	lower primary	1	3	valvular inadequacy1	1	0	YES	AVR	1	0			YES	1	1	40		150/55		60	98	97	36.4	122	37	79	24	43	90/68		123	99	36.7	33	51.7	48
78	C	0	F	2	0	0	58	155	44	18.3143	han	famer	1	lower primary	1	3	rheumatic heart disease	2	0	NO	MVR	2	0			N	0	0	50		125/76		74	100	94	36.6	145	44	96	29	49	100/66		98	100	37	31	53.9	64
114	C	0	F	2	0	0	74	157	55	22.3133	han	famer	1	lower primary	1	3	valvular inadequacy1	1	0	YESO	MVR	2	1	8	2	YES	1	0	52		100	57	67	78	99	36.5	109	33	79	24	30	84	40	88	99	36.3	37	40.5	62
116	C	0	M	1	1	1	64	165	48	17.6309	han	famer	1	lower primary	0	3	rheumatic heart disease	2	0	NO	AVR+MVR	4	0			N	0	0	51		145	62	66	74	95	36.5	145	44	86	26	59	123	62	70	100	36.5	32	57.8	65
123	C	0	F	2	0	0	57	160	70	27.3438	han	famer	1	lower primary	1	3	valvular inadequacy1	1	0	NO	MVR	2	0			N	0	0	54		110	60	66	160	98	36.6	158	48	106	32	52	100	50	110	99	36.3	34	54.5	64
124	C	0	F	2	0	0	57	150	46	20.4444	han	famer	1	lower primary	1	3	rheumatic heart disease	2	1	NO	MVR+AVR	4	0			N	0	0	50		126	80	75	122	95	36.3	125	38	89	27	36	80	50	107	100	36.4	33	53.8	54
1	C	0	M	1	1	1	64	173	68	22.7204	han	worker	2	lower primary	0	3	valvular inadequacy1	1	0	NO	MVR	2	0			N		0	65		130	90	85	150	90	36.5	125	38	92	28	33	100	70	120	100	36.4	37	47.5	66
52	C	0	F	2	0	0	46	150	48	21.3333	han	worker	3	junior	1	2	valvular inadequacy1	1	0	NO	MVR	2	0			YES	1	0	67		112	79	75	80	100	36.5	112	34	69	21	43	90	50	90	100	36.4	33	52.5	67
112	C	0	M	1	1	0	65	155	48	19.9792	han	Staff	4	high school	1	3	valvular inadequacy1	1	1	Yes	MVR	2	0			N	0	0	45		120	80	77	100	100	37	112	34	76	23	36	100	60	112	100	36.5	32	49.2	68
224	C	0	F	2	0	0	53	170	68	23.5294	han	worker	3	junior	1	3	valvular inadequacy1	1	1	Yes	MVR	2	0			N	0	0	47				65		99		135	41	112	34	23	110	78	110	98		31	51.2	67
225	C	0	F	2	0	0	55	145	60	28.5375	han	worker	3	junior	0	3	valvular inadequacy1	1	0	NONE	AVR+MVR	4	0			N	0	0	62				66		100		102	31	96	29	6	100	70	98	100		37	54.9	67
226	C	0	F	2	0	0	66	155	48	19.9792	han	worker	3	junior	0	3	valvular inadequacy1	1	1	Yes	MVR	2	1	5	3	YES	1	0	72				74		99		106	32	79	24	27	115	65	80	100		33	52.4	68
227	C	0	F	2	0	0	50	155	50	20.8117	han	worker	2	upper primary	0	3	rheumatic heart disease	2	1	Yes	MVR	2	0			N	0	0	59				77		98		106	32	86	26	20	100	70	90	100		33	55.4	70
228	C	0	M	1	1	1	46	170	64	22.1453	han	worker	3	junior	0	2	valvular inadequacy1	1	0	NONE	AVR	1	0			N	0	0	71				78		100		145	41	79	24	66	110	70	80	100		35	58.3	62
229	C	0	M	1	1	1	71	170	63	21.7993	han	worker	3	junior	0	3	valvular inadequacy1	1	0	NONE	MVR+AVR	4	0			N	0	0	63				82		92		178	54	102	31	76	104	70	78	98		37	52.1	62
230	C	0	M	1	1	1	45	170	70	24.2215	han	worker	3	junior	1	3	valvular inadequacy1	1	0	NONE	MVR	2	0			N	0	0	58				88		99		142	43	99	30	43	80	50	106	100		36	54.6	65
231	C	0	M	1	0	0	48	160	61	23.8281	han	worker	3	junior	0	3	valvular inadequacy1	1	0	NONE	MVR+AVR	4	0			N	0	0	58				68		100		125	38	99	30	26	90	60	120	98		36	46.5	66
232	C	0	F	2	0	0	49	155	58	24.1415	han	worker	2	upper primary	0	3	rheumatic heart disease	2	0	NONE	MVR	2	0			N	0	0	60				62		100		132	40	79	24	53	106	60	95	100		35	49.1	62
233	C	0	F	2	0	0	54	152	59	25.5367	han	worker	2	upper primary	1	3	valvular inadequacy1	1	0	NONE	MVR+AVR	4	0			N	0	0	54				70		100		122	37	89	27	33	100	60	104	100		36	62	68
234	P	1	F	2	0	0	75	155	50	20.8117	han	famer	1	lower primary	0	3	valvular inadequacy1	1	0	NONE	MVR	2	0			N	0	0	48				77		96		125	38	76	23	49	90	50	95	96		28	55.7	68
235	P	1	F	2	0	0	75	155	50	20.8117	han	worker	3	junior	1	3	valvular inadequacy1	1	1	Yes	MVR	2	1	7	3	YES	1	0	55				84		96		106	32	76	23	30	90	60	70	100		34	35.6	65
236	C	0	M	1	1	1	52	170	75	25.9516	han	worker	3	junior	1	3	rheumatic heart disease	2	0	NONE	AVR+MVR	4	0			N	0	0	57				88		100		142	43	125	38	17	90	50	90	100		32	50.3	67
237	C	0	M	1	1	1	55	168	68	24.093	han	worker	3	junior	0	3	valvular inadequacy1	1	0	NONE	AVR	1	0			N	0	0	45				78		100		149	45	79	24	70	110	70	80	100		34	56.9	72
238	C	0	M	1	1	0	54	165	50	18.3655	han	worker	3	junior	1	3	valvular inadequacy1	1	0	NONE	MVR	2	0			N	0	0	55				60		100		145	44	79	24	66			88	100		36	48	66
9	p	1	M	1	1	1	51	162	60	22.8624	仡佬	worker	3	junior	1	3	valvular inadequacy1	1	0	NO	MVR	2	0			N	0	0	52		135/88		83	138	97	36	132	40	102	31	30	100/60		104	100	36.7	36	58.9	56
12	p	1	F	2	0	0	46	155	49	20.3954	han	worker	3	junior	0	2	valvular inadequacy1	1	0	NO	2MVR+1AVR+3TVR	5	0			N	0	0	69		120/70		82	82	99	36.5	119	36	92	28	27	95/60		88	100	36.5	30	51.7	56
24	p	1	F	2	0	0	51	150	55	24.4444	han	famer	1	lower primary	1	3	valvular inadequacy1	1	0	NO	MVR	2	0			N	0	0	66		135/88		84	125	98	36.5	92	28	73	22	19	95/60		125	100	37	32	38.7	55
27	p	1	M	1	1	1	53	176	64	20.6612	han	famer	3	junior	0	2	rheumatic heart disease	2	0	NO	MVR+AVR	4	0			N	0	0	70		118/65		82	84	96	37	122	37	86	26	36	85/58		112	100	36.4	33	55.4	48
30	p	1	M	1	1	1	59	165	53	19.4674	han	Staff	3	junior	0	3	valvular inadequacy1	1	0	NO	AVR机	1	1	3	2	YES	1	0	46		140/50		65	80	90	36.7	129	39	79	24	50	110/50		124	100	36.7	32	54.1	50
48	p	1	M	1	0	0	52	175	56	18.2857	han	worker	2	upper primary	1	3	valvular inadequacy1	1	1	Yes	MVR	2	0			N	0	0	56		95/65		67	130	97	37	152	46	119	36	33	90/60		110	100	37	34	47.8	52
59	p	1	M	1	1	1	67	170	51	17.6471	han	worker	2	upper primary	0	3	rheumatic heart disease	3	0	NO	Tricuspid valve plasty/replacement	3	0			YES	1	1	62		80/60		70	106	100	36.6	149	45	89	27	60	88/60		108	100	36.7	37	54.8	66
79	p	1	F	2	0	0	57	160	71	27.7344	han	worker	3	junior	0	3	valvular inadequacy1	1	0	NONE	AVR+AVR	1	0			YES	1	1	60		120/87		100	80	98	36.6	109	33	86	26	23	95/50		89	100	36.7	35	48.3	70
86	p	1	M	1	1	1	56	168	57	20.1956	han	worker	2	upper primary	1	3	valvular inadequacy1	1	0	NO	MVR+AVR	4	0			N	0	0	62		125	64	82	78	99	36.3	135	41	92	28	43	110	55	103	100	36.5	41	56.6	60
93	p	1	F	2	0	0	48	155	48	19.9792	han	worker	3	junior	0	3	valvular inadequacy1	1	0	NO	AVR	1	0			N	0	0	44		165	80	88	90	100	36.5	109	33	99	30	10	120	65	88	99	36.7	33	43.6	73
100	p	1	F	2	0	0	56	150	57	25.3333	han	Staff	4	high school	0	3	valvular inadequacy1	1	0	NO	AVR	1	0			N	0	0	59		100	50	63	63	99	36.3	96	29	69	21	27	90	60	70	100	36.5	31	36.1	70
151	p	1	F	2	0	0	57	150	40	17.7778	han	worker	3	junior	1	3	rheumatic heart disease	2	0	NO	AVR+MVR	4	0			N	0	0	62		90	50	63	110	98	37	130	42	84	27	46	88	45	87	100	36.4	30	43.1	58
156	p	1	M	1	1	1	65	168	67	23.7387	han	worker	4	high school	0	2	congenital heart disease	3	1	Yes	MVR+AVR	4	0			N	0	0			110	65	80	88	100	36.5	133	43	87	28	46	100	70	87	100	36.7	36	52.2	58
161	p	1	M	1	1	0	67	169	59	20.6575	han	famer	1	lower primary	1	3	valvular inadequacy1	1	0	NO	AVR	1	0			N	0	0	51		123	67	84	76	100	36.4	121	39	71	23	50	75	40	87	100	36.7	32	54.3	58
175	p	1	M	1	1	0	48	175	66	21.551	han	worker	3	junior	1	3	valvular inadequacy1	1	0	NO	MVR	2	0			N	0	0	63	65	125	90	85	78	100	36.6	142	43	92	28	50	90	60	118	100	36.4	30	39.9	58
180	p	1	M	1	1	1	70	168	53	18.7783	han	famer	2	upper primary	0	3	valvular inadequacy1	1	0	NO	AVR	1	0			N	0	0	48		100	65	78	73	99	36.6	155	47	87	28	68	90	45	70	100	37	40	52.1	58
189	p	1	M	1	0	0	57	169	70	24.5089	han	worker	1	lower primary	0	3	valvular inadequacy1	1	1	Yes	MVR+AVR	4	1	2	1	YES	1	0	53		168	90	92	90	97	36.4	159	48	69	21	90	102	63	82	100	36.6	34	59.8	65
193	p	1	F	2	0	0	50	163	52	19.5717	han	worker	3	junior	0	2	valvular inadequacy1	1	0	NONE	MVR	2	0			N	0	0	64		123	67	88	94	100	36.5	133	43	69	21	64	120	65	98	100	36.6	42	63.7	65
38	p	1	F	2	0	0	50	158	57	22.8329	han	Staff	3	junior	0	3	rheumatic heart disease	2	0	NO	MVR+AVR	4	0			N	0	0	63		170/70		88	80	95	36.6	109	33	73	22	36	120/68		120	100	36.3	31	66.6	65
82	p	1	M	1	1	1	60	170	80	27.6817	han	Staff	4	college	0	3	valvular inadequacy1	1	1	Yes	AVR	1	0			N	0	1	60		120	70	91	80	98	36.6	132	40	112	34	20	100	50	70	100	36.7	36	61.9	60
154	p	1	M	1	1	0	57	173	73	24.3911	han	Staff	5	college	1	3	rheumatic heart disease	2	1	Yes	MVR+TVR	4	0			N	0	0	58		110	90	83	140	96	36.3	96	31	83	25	13	85	60	120	100	36.8	34	48.1	62
174	p	1	M	1	1	1	51	160	75	29.2969	han	Staff	3	junior	0	3	valvular inadequacy1	1	1	YESO		2	1	1	1	YES	1	0	40		142	88	100	100	98	36.6	129	39	76	23	53	100	50	70	99	36.4	35	55	58
178	p	1	M	1	1	0	59	160	49	19.1406	han	worker	1	lower primary	0	3	valvular inadequacy1	1	0	NO	MVR	2	0			N	0	0	57		120	62	65	65	99	36.6			83	25	-83	80	40	103	100	36.3	35	57.8	59
184	p	1	M	1	1	0	57	175	81	26.449	han	worker	1	lower primary	0	3	valvular inadequacy1	1	1	Yes	AVR	1	0			N	0	0	40		120	66	65	65	99	36.6	132	40	73	22	59	110	60	66	100	36.2	33	43.3	62
198	p	1	M	1	1	1	68	162	49	18.6709	han	worker	1	lower primary	0	3	valvular inadequacy1	1	1	Yes		1	0			N	0	0	48		165	90	98	80	100	36.5	106	32	69	21	37	110	70	85	95	36.3	30	48.2	74
20	C	0	M	1	1	0	48	158	50	20.0288	han	worker	2	upper primary	0	3	valvular inadequacy1	1	0	NO	AVR	1	0			N	0	0	60		180/78		76	98	97	36.5	116	35	73	22	43	128/65		130	100	36.6	37	49.8	58
29	C	0	M	1	1	1	65	170	57	19.7232	han	Staff	3	junior	1	3	rheumatic heart disease	2	0	NO	MVR	2	0			N	0	0	61		130/70		87	130	98	36.2	132	40	99	30	33	100/60		105	100	36.8	30	47.6	54
36	C	0	F	2	0	0	48	154	45	18.9745	han	worker	2	upper primary	0	2	rheumatic heart disease	2	0	NO	MVR	2	0			N	0	0	67		110/75		78	79	95	36.7	139	42	96	29	43	100/78		100	100	36.7	36	56.7	51
41	C	0	F	2	0	0	55	155	58	24.1415	han	famer	2	upper primary	1	3	rheumatic heart disease	2	0	NO	MVR+AVR	4	0			N	0	0	54		160/95		94	110	97	36.5	122	37	86	26	36	150/93		120	100	36.3	29	47.5	60
49	C	0	M	1	1	1	64	170	49	16.955	han	famer	3	junior	0	3	valvular inadequacy1	1	0	NO	MVR+TVR	4	0			N	0	0	65		120/80		94	100	97	36.5	132	40	96	29	36	80/50		80	100	36.3	28	53.3	66
51	C	0	M	1	0	0	46	165	62	22.7732	han	worker	3	junior	1	3	valvular inadequacy1	1	1	Yes	MVR	2	0			N	0	0	51		130/100		98	160	95	36.6	178	54	109	33	69	130/70		130	100	36.5	28	52.4	52
57	C	0	M	1	1	1	61	170	52	17.9931	han	worker	3	junior	0	3	rheumatic heart disease	2	0	NO	MVR+TVR	4	0			N	0	0	65		90/50		68	90	100	37	112	34	106	32	6	80/45		80	100	37	34	50.5	67
58	C	0	M	1	1	1	65	160	50	19.5312	han	worker	3	junior	0	3	valvular inadequacy1	1	0	NO	AVR	1	0			N	0	0	51		160/80		93	105	99	36.7	145	44	86	26	59	100/60		80	100	36.3	29	49.7	62
62	C	0	M	1	1	0	50	170	56	19.3772	han	other	5	college	0	3	rheumatic heart disease	2	0	NO	AVR	1	0			N	0	0	67		124/64		67	83	98	36.5	139	42	89	27	50	120/70		88	100	37	33	61	50
76	C	0	F	2	0	0	45	155	47	19.563	han	other	3	junior	1	3	rheumatic heart disease	2	0	NO	AVR+MVR	4	0			N	0	0	50		110/70		80	75	99	36.6	116	35	76	23	40	110/70		72	100	36.4	36	47	67
80	C	0	F	2	0	0	53	158	62	24.8358	han	famer	1	lower primary	0	3	valvular inadequacy1	1	0	NO	AVR	4	0			N	0	1	65		160	50	78	70	99	36.5	122	37	69	21	53	120	50	74	100	36.9	33	45.2	68
81	C	0	F	2	0	0	66	158	62	24.8358	han	Staff	3	junior	1	3	valvular inadequacy1	1	0	NO	MVR	2	0			N	0	0	57		100	55	83	115	96	36.6	149	45	92	28	57	90	60	83	100	36.7	35	55.7	72
87	C	0	M	1	1	1	45	162	75	28.578	han	worker	3	junior	0	2	rheumatic heart disease	2	0	NO	AVR	1	1	1	1	N	0	0	66		110	70	80	68	100	36.7	135	41	102	31	33	110	60	79	100	36.5	38	53.2	63
97	C	0	F	2	0	0	63	156	46	18.902	han	worker	3	junior	0	3	rheumatic heart disease	2	0	NO	AVR	1	0			N	0	0	67		130	53	80	72	94	36.5	99	30	66	20	33	100	42	70	100	36.7	36	49.5	63
99	C	0	M	1	1	1	66	170	60	20.7612	han	famer	3	junior	0	2	rheumatic heart disease	2	0	NO	MVR	2	0			N	0	0	73		123	78	80	88	99	36.4	125	38	86	26	39	99	60	68	100	36.6	33	53.3	70
109	C	0	M	1	0	1	57	170	69	23.8754	han	worker	3	junior	1	3	valvular inadequacy1	1	0	NO	MVR	2	0			YES	1	1	30		140	78	90	89	100	36.7	158	48	92	28	66	120	80	110	100	36.4	33	50.9	56
135	C	0	M	1	1	0	58	160	52	20.3125	han	worker	4	high school	0	3	valvular inadequacy1	3	0	NONE	AVR	1	0			N	0	0	62		140	70	82	88	100	36.5	145	44	89	27	56	100	60	100	60	36.5	34	49.2	56
136	C	0	M	1	1	1	54	153	51	21.7865	kalao	worker	3	junior	0	2	valvular inadequacy1	1	0	NONE	MVR+AVR	4	0			YES	1	1	68		115	67	80	78	97	36.8	132	40	79	24	53	80	50	89	100	36.7	34	54	58
145	C	0	M	1	0	1	45	165	64	23.5078	han	Staff	5	college	0	3	valvular inadequacy1	1	0	NONE	MVR	2	0			N	0	0	65		120	70	90	88	99	36.6	145	44	87	28	58	106	66	88	100	36.7	33	42.1	60
160	C	0	M	1	1	1	58	168	50	17.7154	han	worker	3	junior	1	3	valvular inadequacy1	1	0	NO	MVR+AVR	4	0			N	0	0	50		105	60	90	54	100	36.6	118	34	81	26	37	85	50	84	100	36.7	38	48.7	60
179	C	0	M	1	1	1	46	172	70	23.6614	han	worker	2	upper primary	0	3	valvular inadequacy1	1	0	NONE	AVR	1	0			N	0	0	57		120	70	72	101	100	36.5	119	36	99	30	20	80	50	100	100	36.5	30	51.8	68
188	C	0	F	2	0	0	50	155	45	18.7305	han	worker	1	lower primary	1	3	valvular inadequacy1	1	0	NO	MVR	2	0			N	0	1	45	57	150	110	94	180	100	36.4	129	39	66	20	63	85	60	140	100	36.5	30	53.6	63
5	C	0	F	2	0	0	67	150	40	17.7778	han	famer	1	lower primary	0	3	valvular inadequacy1	1	0	NO	AVR+MVR	1	0			N	0	0	66		130/70		65	88	94	36.5	119	36	89	27	30	110/65		98	100	37	32	57.5	50
95	C	0	F	2	0	0	52	156	52	21.3675	han	famer	2	upper primary	1	3	rheumatic heart disease	2	0	NO	MVR+AVR	4	0			N	0	0	55		120	80	92	120	96	36.4	158	48	102	31	56	100	73	110	99	37	30	50.4	72
201	C	0	F	2	0	0	59	150	60	26.6667	han	worker	3	junior	0	3	valvular inadequacy1	1	0	NO	MVR	2	0			N	0	0	61	39	110	70	79	90	100	36.6	129	39	92	28	37	80	50	110	99	36.4	36	45.2	64
11	C	0	F	2	0	0	43	152	55	23.8054	han	worker	1	lower primary	0	3	valvular inadequacy1	2	0	NONE	MVR	2	0			N		0	62		165/80		82	96		36.7	115	36	92	28	23	110/65		80	100	37	40	55.4	50
17	C	0	F	2	0	0	58	150	43	19.1111	han	worker	1	lower primary	0	3	valvular inadequacy1	2	0	NONE	MVR术+AVR	4	0			N		0	55		134/72		118	98		36.4	155	47	99	30	56	88/55		98	100	36.3	32	42.8	67
36	C	0	F	2	0	0	48	154	45	18.9745	han	worker	2	upper primary	0	3	valvular inadequacy1	1	0	NONE	MVR	2	0			N		0	67		110/75		79	95		36.7	139	42	96	29	43	100/78		100	100	36.7	36	44.2	62
65	C	0	F	2	0	0	67	155	47	19.563	han	famer	1	lower primary	1	3	valvular inadequacy1	1	0	NONE	MVR+AVR+TVR	4	0			N		0	54		140/70		97	97		36.7	99	30	79	24	20	95/55		122	100	37	33	56.2	60
70	C	0	F	2	0	0	53	158	84	33.6485	han	worker	2	upper primary	0	3	valvular inadequacy1	1	1	Yes：LAD40%	MVR	2	1	1	1	YES		1	57		150/80		70	90		36.5	132	40	102	31	30	100/60		95	99	36.4	30	52.5	55
212	C	0	M	1	1	1	55	169	74	25.9095	han	worker	3	junior	0	3	valvular inadequacy1	1	0	NO	MVR	2	1	2	1	N		0	60		55		110	60		36.6	98	30	99	30	-1	83	25	88	100	36.6	32	50.5	58
					79	66
															0
															0
															0
		226-2-18-（53-31）=184													0
															0
															0
															0
															0
Patients with cognitive function recovery(exclusion)															0
92	P	0	F	2			58	155	55	22.8928	han	worker	1	lower primary			rheumatic heart disease	2	1	Yes	AVR	2					0		53		170	88		67	95	36.5	112	34	86	26	26	87	50	70	98	36.5	32	40	54
13	P	0	F	2			55	155	58	24.1415	han	famer	1	lower primary			congenital heart disease	3	0			2				N	0		70		100/58			80	100	36.5	109	33	89	27	20	88/50		72	100	36.8	30	49	58
63	P	0	M	1		0	60	165	65	23.8751	han	other	1	lower primary			valvular inadequacy1	1	1	Yes		2				Y	1		58		200/130			78	94	36.6	112	34	92	28	20	110/70		64	99	36.3	30	50	52
101	P	0	M	1		0	46	169	58	20.3074	han	worker	3	junior			valvular inadequacy1	1	1	Yes		2				Y	1		58		120	60		80	98	36.3	139	42	79	24	60	120	72	78	99	36.5	35	44	58
144	P	0	M	1		0	73	158	55	22.0317	han	worker	3	junior			valvular inadequacy1	1	1	Yes		2				Y	1		63		157	65		75	97	36.4	125	38	92	28	33	100	55	63	100	36.4	37	40	60
150	P	0	M	1		0	48	160	54	21.0938	han	worker	3	junior			valvular inadequacy1	1	1	Yes		2				Y	1		53		160	80		80	99	36.7	132	40	79	24	53	76	46	83	100	37	34	56	58
158	P	0	M	1		0	59	172	66	22.3094	han	worker	3	junior			valvular inadequacy1	1	1	Yes	AVR	1+2				Y	1		40	40	85	40		60	94	36.7	155	47	84	27	71	84	43	110	100	36.3	32	40	63
165	P	0	M	1		0	53	169	65	22.7583	han	worker	4	high school			valvular inadequacy1	1	1	Yes		1				Y	1		40		120	66		98	100	36.3	90	29	78	25	12	90	54	100	100	36.4	40	60	62
199	P	0	M	1		0	51	172	62	20.9573	han	worker	1	lower primary			valvular inadequacy1	1	1	Yes		2				Y	1		62		155	80		65	97	36.7	135	41	83	25	52	110	60	67	100	36.5	33	43	56
2	P	0	F	2		0	55	160	65	25.3906	han	worker	3	junior			congenital heart disease	3	0	NO		2				N	0		66		125/85			118	99	36.6	129	39	109	33	20	115/65		121	100	36.8	37	58	60
90	P	0	F	2		0	56	153	49	20.9321	han	worker	1	lower primary			congenital heart disease	3	1	Yes	TVR	3				N	0		63		105	65		84	100	36.4	102	31	83	25	19	110	76	100	100	36.2	30	44	68
137	P	0	F	2		0	59	152	57	24.6711	han	worker	3	junior			congenital heart disease	3	0	NONE	AVR	1+4				N	0		65	53	110	70		78	96	36.4	106	32	99	30	7	120	72	100	100	36.4	29	40	60
118	P	0	M	1		0	51	165	49	17.9982	han	staff	4	high school			valvular inadequacy1	1	0	NONE		2+1				N	0		62		90	48		98	99	36.3	92	28	83	25	9	100	50	58	100	36.5	36	49	50
7	P	0	F	2		0	59	152	39	16.8802	han	worker	2	lower primary			rheumatic heart disease	2	0	NO		2				N	0		52		120/68			90	97	36.8	122	37	73	22	49	123/65		109	100	37.6	40	53	55
104	P	0	M	1		0	73	167	54	19.3625	Tujia	famer	1	lower primary			valvular inadequacy1	1	0			2				Y	1		52		190	120		106	100	36.5	152	46	155	47	-3	/	/	/	/	/	/	/	/
224	P	0	F	2		0	69	154	55	23.1911	han	worker	3	junior			valvular inadequacy1	1	未见	0	MVR					Y	1				113	80		100	98	36.6	125	38	83	25		105	70	90	100	36.6	30	42	68
6	P			2		0	66	152	55		han	famer	1				valvular inadequacy1		YES		MVR					N			155/90		89	99		36.7	141	45	96	29	110/80		90	100	37	33	46	57	/	100	34.5
16	P			2		0	64	150	60		han	famer	1				rheumatic heart disease		YES			无				N			127/68		78	94		36.5	129	39	92	28	110/65		80	100	36.3	37	45	56	/	100	33.8
42	P			2		0	42	155	60		han	worker	1				rheumatic heart disease		YES		MVR	无				N			100/70		100	96		36.6	109	33	76	23	110/45		88	100	37	34	55	60	/	99	32
67	P			2		0	61	152	46		han	famer	1				valvular inadequacy1		YES：LAD30%，							N			200/100		100	95		36.5	145	44	89	27	100/60		110	99	37	29	45	66	/	/	34.4
91	P			2		0	67				han	famer	2				rheumatic heart disease		YES：LAD50%,							N
98	C	0	M	1		0	47	170	80	27.6817	han	famer	1	lower primary		3	valvular inadequacy1	1	0	NO		2				Y	58		122	80	80	97		36.3	139	42	102	31	90	60	100	99	36.4	31	45	50	/	/	32.5
						0
						0
						0
						0
Deaths and missing patients(exclusion)
				1			48						2
				2			55						2
				1			50						3
				2			47						4
				2			65						4
				2			63						3
				1			67						2
				2			55						3
				1			46						2
				1			60						3
				1			66						4
				2			63						3
				1			68						3
				2			54						5
				2			58						3
				1			52						2
				1			50						2
				2			47						3
				2			47						4
				2			56						4
[truncated: 96 more columns]
