# Supplementary material for: Serum proteomics study on cognitive impairment after cardiac valve replacement surgery: a prospective observational study
Source: PeerJ. 2024 Jun 18;12:e17536. doi: 10.7717/peerj.17536 (PMC11192023; doi:10.7717/peerj.17536)
Supplement: Supplemental Information 3 [file peerj-12-17536-s003.xlsx]

## Sheet: Sheet1
		MMSE				MoCA
NO.	GROUPS	before surgery	2d after surgery	1d before discharge	6w after surgery	before surgery	2d after surgery	1d before discharge	6w after surgery
5	C	27	27	27	27	25	24	24	24
20	C	28	29	29	29	23	25	26	26
29	C	30	29	30	30	30	28	28	28
36	C	28	27	30	30	26	26	27	26
41	c	27	26	29	29	23	24	23	27
49	C	25	27	30	29	25	24	26	27
51	C	30	30	30	30	28	27	27	28
57	C	27	27	29	29	28	25	27	28
58	C	28	29	30	30	28	26	29	28
62	C	29	27	30	30	27	29	29	30
76	C	27	29	30	30	28	26	26	26
80	C	26	25	28	28	24	22	25	25
81	C	29	28	29	29	27	23	25	26
87	C	29	29	30	30	26	26	27	27
95	C	28	27	30	30	27	25	27	27
97	C	27	27	28	28	26	26	27	29
99	C	29	28	30	30	28	25	29	29
109	C	28	29	29	29	24	27	29	28
135	C	30	30	30	30	27	28	28	28
136	C	29	28	29	29	28	25	27	28
145	C	28	29	30	30	28	26	28	28
160	C	28	28	28	28	28	26	28	27
179	C	30	29	30	30	27	27	26	26
188	C	26	26	29	29	25	25	25	26
201	C	30	29	30	30	25	26	26	26
9	P	29	24	26	26	25	23	21	21
12	P	29	24	26	27	26	24	24	23
24	P	26	22	25	25	26	21	20	19
27	P	30	24	28	28	25	23	24	23
30	P	27	23	24	24	26	23	22	21
38	P	24	20	23	25	25	23	21	22
48	P	25	21	22	25	25	20	20	20
59	P	25	24	26	26	25	22	21	19
79	P	28	23	25	28	25	19	20	19
82	P	29	26	27	29	26	24	24	23
86	P	28	24	25	26	23	20	20	21
93	P	30	25	26	27	27	22	22	23
100	P	29	25	25	25	27	24	24	24
151	P	29	22	27	27	25	22	22	22
154	P	30	23	26	26	28	23	23	23
156	P	29	25	26	26	25	21	21	21
161	P	25	24	26	26	26	22	21	23
174	P	27	24	26	27	24	25	25	23
175	P	27	23	25	25	24	23	22	22
178	P	26	25	26	26	27	22	21	22
180	P	28	24	25	25	26	24	24	24
184	P	25	21	25	25	25	21	20	21
189	P	26	23	26	25	27	25	24	25
193	P	30	22	27	27	27	19	19	19
198	P	26	24	26	26	27	24	22	23
