# Supplementary material for: Serum proteomics study on cognitive impairment after cardiac valve replacement surgery: a prospective observational study
Source: PeerJ. 2024 Jun 18;12:e17536. doi: 10.7717/peerj.17536 (PMC11192023; doi:10.7717/peerj.17536)
Supplement: Supplemental Information 5 — Record the scale scores of patients at different time points and calculate the Z-scores [file peerj-12-17536-s005.xlsx]

## Sheet: C
			1d before surgery of MMSE							2d After surgery of MMSE							1d before discharge of MMSE							42d After surgery of MMSE							1d before surgery ofMOCA									2d After surgery of MOCA									1d before discharge of MOCA
NO.			Orientation score 1 day before surgery（10）	Memory score（3）	Memory scores attention and numeracy（5）	Recall ability（3）	language competence（9）	total scores		Orientation score 1 day before surgery（10）	Memory score（3）	Memory scores attention and numeracy（5）	Recall ability（3）	language competence（9）	total scores		Orientation score 1 day before surgery（10）	Memory score（3）	Memory scores attention and numeracy（5）	Recall ability（3）	language competence（9）	total scores		Orientation score 1 day before surgery（10）	Memory score（3）	Memory scores attention and numeracy（5）	Recall ability（3）	language competence（9）	total scores		Structural Ability）（5）	Cognitive Naming Ability）（3）	Attention）（6）	Language Ability）（3）	Summarization Ability）（2）	Recall Ability）（5）	Sense of Direction）（6）	Pre-surgical Total Score）		Structural Ability）（5）	Cognitive Naming Ability）（3）	Attention）（6）	Language Ability）（3）	Summarization Ability）（2）	Recall Ability）（5）	Sense of Direction）（6）	P0st-surgical Total Score）		Structural Ability）（5）
1	1	1	10	3	3	2	7	25		10	3	3	3	8	27		10	3	4	3	8	28		10	3	4	2	7	26		3	2	5	3	2	3	6	24		4	3	4	3	2	3	6	25		3
2	1	1	10	3	3	2	7	25		10	3	4	3	8	28		10	3	4	3	8	28		10	3	3	2	7	25		4	3	3	2	2	3	6	23		4	3	4	3	2	4	6	26		3
3	2	3	10	3	5	3	8	29		10	3	5	3	8	29		10	3	5	3	9	30		10	3	5	3	9	30		3	2	5	3	2	4	6	25		4	3	5	3	2	4	6	27		5
4	1	2	10	3	4	3	8	28		10	2	4	3	9	28		10	3	5	3	9	30		9	3	5	3	7	27		3	2	5	3	2	3	6	24		4	3	5	3	2	4	6	27		4
5	1	3	10	3	5	3	9	30		10	3	5	3	9	30		10	3	5	3	9	30		10	3	5	3	9	30		4	3	6	3	2	3	6	27		5	3	6	3	2	3	6	28		4
6	2	4	10	3	5	3	9	30		10	3	5	2	9	29		10	3	5	3	9	30		10	2	5	3	9	29		5	2	6	3	2	4	6	28		5	3	6	3	2	3	6	28		5
7	2	2	9	3	5	3	7	27		9	3	3	3	9	27		10	3	4	3	8	28		10	3	5	3	9	30		5	2	4	2	2	3	6	24		4	2	4	3	2	4	6	25		5
8	2	1	10	3	4	2	7	26		10	3	3	3	8	27		10	3	4	3	9	29		10	3	3	2	8	26		5	3	4	3	2	4	6	27		4	3	4	2	2	5	6	26		4
9	2	3	10	3	5	3	9	30		10	3	5	3	9	30		10	3	5	3	9	30		10	3	5	3	9	30		5	3	4	3	2	4	6	27		5	3	6	3	2	5	6	30		5
10	1	2	10	3	3	2	7	25		10	3	3	2	8	26		10	3	4	2	8	27		10	3	5	3	8	29		3	2	3	3	2	4	6	23		4	3	4	2	1	4	6	24		4
11	1	2	10	2	3	2	7	24		10	3	5	3	9	30		10	3	5	3	7	28		10	3	3	3	9	28		4	2	3	3	2	4	6	24		3	3	4	2	2	4	6	24		3
12	1	2	10	3	3	3	7	26		10	3	4	3	7	27		10	3	5	3	8	29		9	3	4	2	7	25		3	2	4	2	2	3	6	22		4	3	4	2	1	4	6	24		3
13	2	3	10	3	5	3	9	30		10	3	5	3	9	30		10	3	5	3	9	30		10	3	5	3	9	30		5	3	4	3	2	4	6	27		5	3	6	3	2	3	6	28		5
14	2	3	10	3	5	3	9	30		10	3	5	3	9	30		10	3	5	3	9	30		10	3	5	3	9	30		5	3	6	3	2	3	6	28		5	3	6	3	2	3	6	28		5
15	2	2	10	3	3	3	7	26		10	3	4	3	9	29		10	3	4	3	8	28		10	2	5	3	7	27		5	2	5	3	2	3	6	26		5	3	6	3	2	5	6	30		5
16	1	2	10	3	3	2	7	25		10	3	5	3	9	30		10	3	5	3	9	30		10	3	5	3	9	30		4	2	5	2	2	4	6	25		4	2	6	3	2	4	6	27		4
17	1	3	10	3	5	3	9	30		10	3	5	3	7	28		10	3	5	3	9	30		10	3	5	3	8	29		5	3	5	3	2	3	6	27		5	3	6	3	2	4	6	29		5
18	2	3	10	3	5	3	9	30		10	3	5	3	9	30		10	3	5	3	9	30		10	3	5	3	9	30		5	3	4	3	2	3	5	25		5	3	5	3	2	5	6	29		5
19	2	4	10	3	5	3	9	30		9	3	5	2	9	28		10	3	4	3	9	29		10	3	5	3	9	30		5	3	5	3	2	4	6	28		5	3	6	3	2	3	6	28		5
20	2	4	10	3	5	3	9	30		10	3	5	3	9	30		10	3	4	3	9	29		10	3	5	3	9	30		5	2	4	3	2	3	6	25		5	3	5	3	2	4	6	28		5
21	2	3	10	3	5	3	9	30		10	3	5	3	9	30		10	3	5	3	9	30		10	3	5	3	9	30		5	2	6	3	2	5	6	29		4	3	6	3	2	4	6	28		5
22	1	1	10	3	4	3	7	27		10	2	4	3	7	26		10	3	5	3	8	29		10	3	4	3	8	28		4	2	5	2	1	3	6	23		5	3	6	2	1	4	6	27		4
23	1	1	10	2	3	2	8	25		10	3	3	3	9	28		10	2	4	3	9	28		10	3	4	2	7	26		3	1	4	3	2	4	6	23		4	2	6	2	2	5	6	27		4
24	2	3	10	3	5	3	9	30		10	3	5	3	9	30		10	3	5	3	9	30		10	3	5	3	9	30		4	3	4	3	2	3	6	25		5	3	6	3	2	5	6	30		5
25	1	2	10	3	3	3	9	28		10	3	5	3	9	30		10	3	5	3	9	30		10	3	5	3	8	29		5	2	4	3	2	4	6	26		5	3	5	3	2	4	6	28		4
26	2	2	10	3	4	2	7	26		10	3	5	3	9	30		10	3	5	3	9	30		10	2	5	3	9	29		5	2	3	2	2	4	6	24		5	3	5	2	2	4	6	27		5
27	2	3	10	2	5	3	9	29		10	3	5	3	9	30		10	3	5	3	9	30		10	3	5	2	8	28		5	3	4	3	2	3	6	26		5	3	4	3	2	5	6	28		5
28	2	4	10	3	5	3	8	29		10	3	5	3	7	28		10	3	5	3	9	30		10	3	5	3	9	30		5	3	6	3	2	3	6	28		5	3	6	3	2	4	6	29		5
29	1	4	10	3	5	3	8	29		10	3	5	2	9	29		10	3	5	3	9	30		10	3	5	3	9	30		5	3	6	3	2	3	6	28		5	3	6	3	2	5	6	30		5
30	1	5	10	3	5	3	9	30		10	3	5	3	9	30		10	3	5	3	9	30		10	3	5	3	9	30		5	3	6	3	2	3	6	28		5	3	6	3	2	3	6	28		5
31	1	2	10	3	3	2	7	25		10	3	3	3	8	27		10	3	4	3	9	29		10	3	3	2	9	27		4	3	3	2	2	3	5	22		5	2	4	3	2	5	6	27		5
32	2	3	10	3	5	3	9	30		10	3	5	3	9	30		10	3	5	3	9	30		10	3	5	3	9	30		5	2	4	3	2	4	6	26		5	3	5	3	2	4	6	28		5
33	2	3	10	3	4	3	9	29		10	3	5	3	9	30		10	3	5	3	9	30		10	3	5	3	9	30		5	2	5	3	2	4	6	27		4	3	4	3	2	5	6	27		5
34	2	1	10	2	3	3	7	25		10	3	5	3	8	29		10	3	5	3	8	29		10	3	5	3	7	28		4	2	5	3	2	4	6	26		3	3	4	2	2	5	6	25		4
35	1	4	10	3	5	2	9	29		10	3	5	3	9	30		10	3	5	3	9	30		10	3	5	3	9	30		5	3	5	3	2	4	6	28		5	3	6	3	2	4	6	29		5
36	2	2	9	3	3	3	7	25		10	3	4	3	9	29		9	3	3	3	9	27		10	2	5	3	8	28		5	2	5	3	2	3	6	26		5	3	6	3	2	4	6	29		4
37	1	3	10	3	3	3	9	28		10	3	5	3	9	30		10	3	5	3	9	30		10	3	5	3	9	30		5	3	4	3	2	4	6	27		5	3	6	3	2	5	6	30		5
38	1	3	10	3	5	3	8	29		10	3	5	3	9	30		10	3	5	3	9	30		10	3	5	3	9	30		5	2	6	3	2	4	6	28		5	3	6	3	2	3	5	27		5
39	2	1	10	3	3	2	7	25		10	3	4	2	9	28		10	3	5	3	8	29		10	3	3	3	7	26		4	2	3	3	2	4	6	24		4	2	4	2	2	3	6	23		5
40	2	1	10	3	4	3	7	27		10	3	4	3	9	29		10	3	5	3	9	30		10	3	3	2	7	25		5	2	4	2	2	3	6	24		4	3	4	2	2	5	6	26		3
41	1	2	10	3	3	3	8	27		10	3	5	3	9	30		10	3	5	3	9	30		10	3	5	3	7	28		5	3	4	3	2	4	6	27		5	3	6	3	2	3	6	28		3
42	2	2	10	3	4	3	7	27		10	3	5	3	9	30		10	3	5	3	9	30		10	3	5	3	9	30		5	2	4	2	2	4	5	24		4	3	4	3	2	4	6	26		5
43	1	1	10	3	3	3	8	27		10	3	5	3	9	30		10	3	5	3	8	29		10	3	4	2	9	28		3	2	6	3	1	3	6	24		4	3	6	2	1	3	6	25		5
44	2	3	10	3	5	3	8	29		10	2	5	2	8	27		10	3	5	3	9	30		10	3	5	3	9	30		5	3	5	3	2	4	6	28		5	3	6	3	2	5	6	30		5
45	2	3	10	3	5	2	9	29		10	3	5	3	9	30		10	3	5	3	9	30		10	3	5	3	9	30		5	3	5	3	2	3	6	27		5	3	6	3	2	4	6	29		5
46	1	2	10	3	4	3	7	27		10	3	5	3	9	30		10	3	5	3	9	30		10	3	5	3	8	29		4	2	6	3	2	4	6	27		4	3	6	3	2	3	6	27		5
47	2	2	10	3	3	3	6	25		10	3	4	3	9	29		10	3	4	2	8	27		10	3	5	2	8	28		4	2	4	2	2	4	6	24		4	3	4	3	1	4	6	25		4
48	1	2	10	3	5	2	7	27		10	3	5	2	9	29		10	3	5	3	8	29		10	3	4	3	9	29		4	3	4	3	2	4	6	26		4	3	5	3	2	5	6	28		4
49	2	3	10	3	5	3	8	29		10	3	5	3	9	30		10	3	5	3	9	30		10	3	5	3	8	29		5	2	5	3	2	3	6	26		5	3	6	3	2	4	6	29		5
50	1	3	10	3	5	3	8	29		10	3	4	3	8	28		10	3	5	3	9	30		10	3	5	3	9	30		5	3	6	3	2	5	6	30		5	3	6	3	2	5	6	30		5
mean			9.96	2.92	4.16	2.74	7.96	27.74		9.96	2.94	4.56	2.86	8.66	28.98		9.98	2.98	4.74	2.96	8.72	29.38		9.96	2.92	4.64	2.8	8.4	28.72	均数	4.48	2.42	4.62	2.8	1.96	3.58	5.94	25.8		4.54	2.9	5.24	2.78	1.9	4.08	5.98	27.42		4.52
standard deviation			0.195959	0.271293	0.902441	0.438634	0.915642	1.94741		0.195959	0.237487	0.697424	0.346987	0.62	1.22458		0.14	0.14	0.482079	0.195959	0.491528	0.914112		0.195959	0.271293	0.685857	0.4	0.8	1.57531	标准差	0.727736	0.532541	0.95687	0.4	0.195959	0.568859	0.237487	1.90788		0.573062	0.3	0.884534	0.414246	0.3	0.744043	0.14	1.801		0.699714
base line									learning effects	0	0.02	0.4	0.12	0.7	1.24		0.02	0.06	0.58	0.22	0.76	1.64		0	0	0.48	0.06	0.44	0.98	基线									学习效应	0.06	0.48	0.62	-0.02	-0.06	0.5	0.04	1.62		0.04
				12345
[truncated: 15 more columns]

## Sheet: MMSE
			1day before surgery of MMSE							2day before surgery of MMSE							2d after surgery Z score=Postoperative Score - Preoperative Score - Leaning Effect /Preoperative Standard Deviation						a single item with a z-score greater than 1.96 is considered as 1					a single item with a z-score less than -1.96 is assigned a value of 1											before discharge MMSE							1d before discharge Z score=Postoperative Score - Preoperative Score - Leaning Effect /Preoperative Standard Deviation
NO.		MMSE SCORES	Orientation score 1 day before surgery（10）	Memory score（3）	Memory scores attention and numeracy（5）	Recall ability（3）	language competence（9）	total scores		Orientation score 1 day before surgery（10）	Memory score（3）	Memory scores attention and numeracy（5）	Recall ability（3）	language competence（9）	total scores		Orientation score 1 day before surgery（10）	Memory score（3）	Memory scores attention and numeracy（5）	Recall ability（3）	language competence（9）	total scores	Orientation score 1 day before surgery（10）	Memory score（3）	Memory scores attention and numeracy（5）	Recall ability（3）	language competence（9）	Orientation score 1 day before surgery（10）	Memory score（3）	Memory scores attention and numeracy（5）	Recall ability（3）	language competence（9）	Any two individual items with a z-score less than -1.96	Any two individual items with a z-score greater than -1.96	The summed z-score is greater than 1.96		diagnosed on the 2day before discharge		Orientation score 1 day before surgery（10）	Memory score（3）	Memory scores attention and numeracy（5）	Recall ability（3）	language competence（9）	total scores		Orientation score 1 day before surgery（10）	Memory score（3）	Memory scores attention and numeracy（5）	Recall ability（3）
1	C	0	10	3	3	1	8	25		10	3	3	1	7	24		0	-0.0842152	-0.573539	-0.345834	-2.74194	-1.8292	0	0	0	0	0	0	0	0	0	1	0	0	0		0		10	3	3	1	8	25		-0.142857	-0.428571	-1.20312	-1.12268
3	C	0	10	2	3	2	8	25		10	2	4	2	8	26		0	-0.0842152	0.860309	-0.345834	-1.12903	-0.195985	0	0	0	0	0	0	0	0	0	0	0	0	0		0		10	2	3	2	8	25		-0.142857	-0.428571	-1.20312	-1.12268
4	C	0	10	3	3	2	7	25		10	3	2	2	7	24		0	-0.0842152	-2.00739	-0.345834	-1.12903	-1.8292	0	0	0	0	0	0	0	1	0	0	0	0	0		0		10	3	4	3	9	29		-0.142857	-0.428571	0.871227	3.98042
8	C	0	10	3	5	3	9	30		10	3	3	3	9	28		0	-0.0842152	-3.44124	-0.345834	-1.12903	-2.6458	0	0	0	0	0	0	0	1	0	0	0	0	0		0		10	3	5	3	9	30		-0.142857	-0.428571	-1.20312	-1.12268
10	C	0	10	3	3	2	9	27		10	2	3	2	9	26		0	-4.29497	-0.573539	-0.345834	-1.12903	-1.8292	0	0	0	0	0	0	1	0	0	0	0	0	0		0		10	3	3	2	9	27		-0.142857	-0.428571	-1.20312	-1.12268
15	C	0	10	3	5	3	9	30		10	3	5	2	9	29		0	-0.0842152	-0.573539	-3.22779	-1.12903	-1.8292	0	0	0	0	0	0	0	0	1	0	0	0	0		0		10	3	5	3	9	30		-0.142857	-0.428571	-1.20312	-1.12268
18	C	0	10	3	2	2	8	25		10	3	1	2	8	24		0	-0.0842152	-2.00739	-0.345834	-1.12903	-1.8292	0	0	0	0	0	0	0	1	0	0	0	0	0		0		10	3	4	3	9	29		-0.142857	-0.428571	2.94558	3.98042
21	C	0	10	3	4	2	8	27		10	3	3	2	9	27		0	-0.0842152	-2.00739	-0.345834	0.483871	-1.01259	0	0	0	0	0	0	0	1	0	0	0	0	0		0		10	3	4	2	9	28		-0.142857	-0.428571	-1.20312	-1.12268
22	C	0	10	3	3	2	9	27		10	3	3	2	8	26		0	-0.0842152	-0.573539	-0.345834	-2.74194	-1.8292	0	0	0	0	0	0	0	0	0	1	0	0	0		0		10	3	5	3	9	30		-0.142857	-0.428571	2.94558	3.98042
25	C	0	10	3	4	3	8	28		10	3	3	3	8	27		0	-0.0842152	-2.00739	-0.345834	-1.12903	-1.8292	0	0	0	0	0	0	0	1	0	0	0	0	0		0		10	3	5	3	8	29		-0.142857	-0.428571	0.871227	-1.12268
26	C	0	10	3	4	2	9	28		10	3	4	3	9	29		0	-0.0842152	-0.573539	2.53612	-1.12903	-0.195985	0	0	0	1	0	0	0	0	0	0	0	0	0		0		10	3	4	2	9	28		-0.142857	-0.428571	-1.20312	-1.12268
31	C	0	10	3	4	3	8	28		10	3	4	2	8	27		0	-0.0842152	-0.573539	-3.22779	-1.12903	-1.8292	0	0	0	0	0	0	0	0	1	0	0	0	0		0		10	3	4	3	8	28		-0.142857	-0.428571	-1.20312	-1.12268
32	C	0	10	3	4	2	7	26		10	3	3	2	7	25		0	-0.0842152	-2.00739	-0.345834	-1.12903	-1.8292	0	0	0	0	0	0	0	1	0	0	0	0	0		0		10	3	5	2	8	28		-0.142857	-0.428571	0.871227	-1.12268
34	C	0	10	3	5	3	9	30		10	3	4	3	9	29		0	-0.0842152	-2.00739	-0.345834	-1.12903	-1.8292	0	0	0	0	0	0	0	1	0	0	0	0	0		0		10	3	5	3	9	30		-0.142857	-0.428571	-1.20312	-1.12268
35	C	0	10	3	3	2	9	27		10	3	4	3	9	29		0	-0.0842152	0.860309	2.53612	-1.12903	0.62062	0	0	0	1	0	0	0	0	0	0	0	0	0		0		10	3	3	2	9	27		-0.142857	-0.428571	-1.20312	-1.12268
39	C	0	10	2	5	2	8	27		10	2	4	2	8	26		0	-0.0842152	-2.00739	-0.345834	-1.12903	-1.8292	0	0	0	0	0	0	0	1	0	0	0	0	0		0		10	2	5	2	8	27		-0.142857	-0.428571	-1.20312	-1.12268
40	C	0	10	3	5	2	8	28		10	3	4	2	8	27		0	-0.0842152	-2.00739	-0.345834	-1.12903	-1.8292	0	0	0	0	0	0	0	1	0	0	0	0	0		0		10	3	5	2	8	28		-0.142857	-0.428571	-1.20312	-1.12268
43	C	0	10	3	4	1	9	27		10	3	3	1	9	26		0	-0.0842152	-2.00739	-0.345834	-1.12903	-1.8292	0	0	0	0	0	0	0	1	0	0	0	0	0		0		10	3	4	2	9	28		-0.142857	-0.428571	-1.20312	3.98042
45	C	0	10	3	2	1	8	24		10	3	2	1	6	22		0	-0.0842152	-0.573539	-0.345834	-4.35484	-2.6458	0	0	0	0	0	0	0	0	0	1	0	0	0		0		10	3	4	2	8	27		-0.142857	-0.428571	2.94558	3.98042
47	C	0	10	3	5	2	9	29		10	3	4	2	9	28		0	-0.0842152	-2.00739	-0.345834	-1.12903	-1.8292	0	0	0	0	0	0	0	1	0	0	0	0	0		0		10	3	5	2	9	29		-0.142857	-0.428571	-1.20312	-1.12268
50	C	0	10	3	4	3	8	28		10	3	4	2	9	28		0	-0.0842152	-0.573539	-3.22779	0.483871	-1.01259	0	0	0	0	0	0	0	0	1	0	0	0	0		0		10	3	4	3	8	28		-0.142857	-0.428571	-1.20312	-1.12268
52	C	0	10	3	5	3	9	30		10	3	5	1	9	28		0	-0.0842152	-0.573539	-6.10974	-1.12903	-2.6458	0	0	0	0	0	0	0	0	1	0	0	0	0		0		10	3	5	3	9	30		-0.142857	-0.428571	-1.20312	-1.12268
53	C	0	10	3	4	3	8	28		10	3	4	2	8	27		0	-0.0842152	-0.573539	-3.22779	-1.12903	-1.8292	0	0	0	0	0	0	0	0	1	0	0	0	0		0		10	3	4	3	9	29		-0.142857	-0.428571	-1.20312	-1.12268
54	C	0	10	3	4	1	9	27		10	3	3	2	9	27		0	-0.0842152	-2.00739	2.53612	-1.12903	-1.01259	0	0	0	1	0	0	0	1	0	0	0	0	0		0		10	3	3	2	9	27		-0.142857	-0.428571	-3.27747	3.98042
55	C	0	10	3	4	3	9	29		10	3	4	2	9	28		0	-0.0842152	-0.573539	-3.22779	-1.12903	-1.8292	0	0	0	0	0	0	0	0	1	0	0	0	0		0		10	3	4	3	9	29		-0.142857	-0.428571	-1.20312	-1.12268
56	C	0	10	3	3	3	8	27		10	3	2	2	7	24		0	-0.0842152	-2.00739	-3.22779	-2.74194	-3.46241	0	0	0	0	0	0	0	1	1	1	1	0	0		1		10	3	3	3	8	27		-0.142857	-0.428571	-1.20312	-1.12268
60	C	0	10	3	3	3	8	27		10	3	3	3	9	28		0	-0.0842152	-0.573539	-0.345834	0.483871	-0.195985	0	0	0	0	0	0	0	0	0	0	0	0	0		0		10	3	3	3	8	27		-0.142857	-0.428571	-1.20312	-1.12268
69	C	0	10	2	3	2	8	25		10	2	2	2	9	25		0	-0.0842152	-2.00739	-0.345834	0.483871	-1.01259	0	0	0	0	0	0	0	1	0	0	0	0	0		0		10	3	3	2	8	26		-0.142857	6.71429	-1.20312	-1.12268
70	C	0	10	3	3	2	7	25		10	3	1	2	7	23		0	-0.0842152	-3.44124	-0.345834	-1.12903	-2.6458	0	0	0	0	0	0	0	1	0	0	0	0	0		0		10	3	3	2	7	25		-0.142857	-0.428571	-1.20312	-1.12268
72	C	0	10	3	5	2	8	28		10	3	4	2	8	27		0	-0.0842152	-2.00739	-0.345834	-1.12903	-1.8292	0	0	0	0	0	0	0	1	0	0	0	0	0		0		10	3	5	3	9	30		-0.142857	-0.428571	-1.20312	3.98042
73	C	0	10	3	4	1	7	25		10	3	2	1	7	23		0	-0.0842152	-3.44124	-0.345834	-1.12903	-2.6458	0	0	0	0	0	0	0	1	0	0	0	0	0		0		10	3	4	2	8	27		-0.142857	-0.428571	-1.20312	3.98042
74	C	0	10	3	5	0	9	27		10	3	5	1	9	28		0	-0.0842152	-0.573539	2.53612	-1.12903	-0.195985	0	0	0	1	0	0	0	0	0	0	0	0	0		0		10	3	5	2	9	29		-0.142857	-0.428571	-1.20312	9.08352
77	C	0	10	3	3	2	8	26		10	3	4	2	9	28		0	-0.0842152	0.860309	-0.345834	0.483871	0.62062	0	0	0	0	0	0	0	0	0	0	0	0	0		0		10	3	3	2	8	26		-0.142857	-0.428571	-1.20312	-1.12268
78	C	0	10	2	3	2	9	26		10	2	3	2	9	26		0	-0.0842152	-0.573539	-0.345834	-1.12903	-1.01259	0	0	0	0	0	0	0	0	0	0	0	0	0		0		10	2	3	2	9	26		-0.142857	-0.428571	-1.20312	-1.12268
83	C	0	10	3	5	2	9	29		10	3	4	2	9	28		0	-0.0842152	-2.00739	-0.345834	-1.12903	-1.8292	0	0	0	0	0	0	0	1	0	0	0	0	0		0		10	3	5	3	9	30		-0.142857	-0.428571	-1.20312	3.98042
84	C	0	10	3	2	2	8	25		10	3	2	2	8	25		0	-0.0842152	-0.573539	-0.345834	-1.12903	-1.01259	0	0	0	0	0	0	0	0	0	0	0	0	0		0		10	3	3	2	8	26		-0.142857	-0.428571	0.871227	-1.12268
85	C	0	10	3	3	2	8	26		10	3	3	2	7	25		0	-0.0842152	-0.573539	-0.345834	-2.74194	-1.8292	0	0	0	0	0	0	0	0	0	1	0	0	0		0		10	3	3	3	9	28		-0.142857	-0.428571	-1.20312	3.98042
88	C	0	10	3	5	3	8	29		10	3	3	3	9	28		0	-0.0842152	-3.44124	-0.345834	0.483871	-1.8292	0	0	0	0	0	0	0	1	0	0	0	0	0		0		10	3	5	3	8	29		-0.142857	-0.428571	-1.20312	-1.12268
89	C	0	10	3	4	3	7	27		10	3	4	2	8	27		0	-0.0842152	-0.573539	-3.22779	0.483871	-1.01259	0	0	0	0	0	0	0	0	1	0	0	0	0		0		10	3	3	3	8	27		-0.142857	-0.428571	-3.27747	-1.12268
94	C	0	10	3	3	3	8	27		10	3	3	2	8	26		0	-0.0842152	-0.573539	-3.22779	-1.12903	-1.8292	0	0	0	0	0	0	0	0	1	0	0	0	0		0		10	3	4	3	8	28		-0.142857	-0.428571	0.871227	-1.12268
96	C	0	10	3	4	3	8	28		10	3	4	2	9	28		0	-0.0842152	-0.573539	-3.22779	0.483871	-1.01259	0	0	0	0	0	0	0	0	1	0	0	0	0		0		10	3	4	3	8	28		-0.142857	-0.428571	-1.20312	-1.12268
103	C	0	10	3	4	2	9	28		10	3	3	2	9	27		0	-0.0842152	-2.00739	-0.345834	-1.12903	-1.8292	0	0	0	0	0	0	0	1	0	0	0	0	0		0		10	3	4	2	9	28		-0.142857	-0.428571	-1.20312	-1.12268
105	C	0	10	3	5	2	8	28		10	3	4	2	8	27		0	-0.0842152	-2.00739	-0.345834	-1.12903	-1.8292	0	0	0	0	0	0	0	1	0	0	0	0	0		0		10	3	5	2	8	28		-0.142857	-0.428571	-1.20312	-1.12268
110	C	0	10	2	3	1	9	25		10	2	3	2	9	26		0	-0.0842152	-0.573539	2.53612	-1.12903	-0.195985	0	0	0	1	0	0	0	0	0	0	0	0	0		0		10	2	3	1	9	25		-0.142857	-0.428571	-1.20312	-1.12268
111	C	0	10	3	3	2	8	26		10	3	5	0	8	26		0	-0.0842152	2.29416	-6.10974	-1.12903	-1.01259	0	0	1	0	0	0	0	0	1	0	0	0	0		0		10	3	3	2	8	26		-0.142857	-0.428571	-1.20312	-1.12268
112	C	0	10	3	5	1	8	27		10	3	4	1	8	26		0	-0.0842152	-2.00739	-0.345834	-1.12903	-1.8292	0	0	0	0	0	0	0	1	0	0	0	0	0		0		10	3	5	3	9	30		-0.142857	-0.428571	-1.20312	9.08352
113	C	0	10	3	4	1	9	27		10	3	3	1	9	26		0	-0.0842152	-2.00739	-0.345834	-1.12903	-1.8292	0	0	0	0	0	0	0	1	0	0	0	0	0		0		10	3	5	2	9	29		-0.142857	-0.428571	0.871227	3.98042
114	C	0	10	2	3	2	8	25		10	2	2	2	8	24		0	-0.0842152	-2.00739	-0.345834	-1.12903	-1.8292	0	0	0	0	0	0	0	1	0	0	0	0	0		0		10	2	3	2	8	25		-0.142857	-0.428571	-1.20312	-1.12268
115	C	0	10	3	5	2	8	28		10	3	4	2	9	28		0	-0.0842152	-2.00739	-0.345834	0.483871	-1.01259	0	0	0	0	0	0	0	1	0	0	0	0	0		0		10	3	5	2	8	28		-0.142857	-0.428571	-1.20312	-1.12268
116	C	0	10	3	5	2	9	29		10	3	4	3	9	29		0	-0.0842152	-2.00739	2.53612	-1.12903	-1.01259	0	0	0	1	0	0	0	1	0	0	0	0	0		0		10	3	5	2	9	29		-0.142857	-0.428571	-1.20312	-1.12268
117	C	0	10	3	5	3	9	30		10	3	5	3	8	29		0	-0.0842152	-0.573539	-0.345834	-2.74194	-1.8292	0	0	0	0	0	0	0	0	0	1	0	0	0		0		10	3	5	3	9	30		-0.142857	-0.428571	-1.20312	-1.12268
120	C	0	10	3	4	3	9	29		10	3	5	1	9	28		0	-0.0842152	0.860309	-6.10974	-1.12903	-1.8292	0	0	0	0	0	0	0	0	1	0	0	0	0		0		10	3	5	3	9	30		-0.142857	-0.428571	0.871227	-1.12268
121	C	0	10	3	4	3	8	28		10	3	4	3	7	27		0	-0.0842152	-0.573539	-0.345834	-2.74194	-1.8292	0	0	0	0	0	0	0	0	0	1	0	0	0		0		10	3	5	3	8	29		-0.142857	-0.428571	0.871227	-1.12268
122	C	0	10	3	5	1	9	28		10	3	4	1	9	27		0	-0.0842152	-2.00739	-0.345834	-1.12903	-1.8292	0	0	0	0	0	0	0	1	0	0	0	0	0		0		10	3	4	1	9	27		-0.142857	-0.428571	-3.27747	-1.12268
123	C	0	10	3	4	2	8	27		10	3	3	2	8	26		0	-0.0842152	-2.00739	-0.345834	-1.12903	-1.8292	0	0	0	0	0	0	0	1	0	0	0	0	0		0		10	3	4	3	9	29		-0.142857	-0.428571	-1.20312	3.98042
124	C	0	10	3	3	2	8	26		10	2	3	2	9	26		0	-4.29497	-0.573539	-0.345834	0.483871	-1.01259	0	0	0	0	0	0	1	0	0	0	0	0	0		0		10	3	3	2	8	26		-0.142857	-0.428571	-1.20312	-1.12268
125	C	0	10	3	4	1	9	27		10	3	2	1	9	25		0	-0.0842152	-3.44124	-0.345834	-1.12903	-2.6458	0	0	0	0	0	0	0	1	0	0	0	0	0		0		10	3	5	2	9	29		-0.142857	-0.428571	0.871227	3.98042
126	C	0	10	3	5	3	9	30		10	3	5	3	8	29		0	-0.0842152	-0.573539	-0.345834	-2.74194	-1.8292	0	0	0	0	0	0	0	0	0	1	0	0	0		0		10	3	5	3	9	30		-0.142857	-0.428571	-1.20312	-1.12268
129	C	0	10	3	2	1	8	24		10	3	3	2	8	26		0	-0.0842152	0.860309	2.53612	-1.12903	0.62062	0	0	0	1	0	0	0	0	0	0	0	0	0		0		10	3	3	2	8	26		-0.142857	-0.428571	0.871227	3.98042
130	C	0	10	3	4	2	9	28		10	3	4	2	8	27		0	-0.0842152	-0.573539	-0.345834	-2.74194	-1.8292	0	0	0	0	0	0	0	0	0	1	0	0	0		0		10	3	4	3	9	29		-0.142857	-0.428571	-1.20312	3.98042
131	C	0	10	3	5	3	9	30		10	3	5	2	9	29		0	-0.0842152	-0.573539	-3.22779	-1.12903	-1.8292	0	0	0	0	0	0	0	0	1	0	0	0	0		0		10	3	5	3	9	30		-0.142857	-0.428571	-1.20312	-1.12268
139	C	0	10	3	4	3	9	29		10	3	4	3	9	29		0	-0.0842152	-0.573539	-0.345834	-1.12903	-1.01259	0	0	0	0	0	0	0	0	0	0	0	0	0		0		10	3	4	3	9	29		-0.142857	-0.428571	-1.20312	-1.12268
141	C	0	10	3	3	1	7	24		10	3	2	1	8	24		0	-0.0842152	-2.00739	-0.345834	0.483871	-1.01259	0	0	0	0	0	0	0	1	0	0	0	0	0		0		10	3	4	2	8	27		-0.142857	-0.428571	0.871227	3.98042
142	C	0	10	3	4	1	8	26		10	3	3	1	7	24		0	-0.0842152	-2.00739	-0.345834	-2.74194	-2.6458	0	0	0	0	0	0	0	1	0	1	1	0	0		1		10	3	5	2	9	29		-0.142857	-0.428571	0.871227	3.98042
147	C	0	10	3	4	3	8	28		10	3	4	2	9	28		0	-0.0842152	-0.573539	-3.22779	0.483871	-1.01259	0	0	0	0	0	0	0	0	1	0	0	0	0		0		10	3	4	3	8	28		-0.142857	-0.428571	-1.20312	-1.12268
148	C	0	10	3	4	2	8	27		10	3	5	1	8	27		0	-0.0842152	0.860309	-3.22779	-1.12903	-1.01259	0	0	0	0	0	0	0	0	1	0	0	0	0		0		10	3	4	2	9	28		-0.142857	-0.428571	-1.20312	-1.12268
149	C	0	10	3	4	3	9	29		10	3	5	3	8	29		0	-0.0842152	0.860309	-0.345834	-2.74194	-1.01259	0	0	0	0	0	0	0	0	0	1	0	0	0		0		10	3	4	3	9	29		-0.142857	-0.428571	-1.20312	-1.12268
153	C	0	10	3	5	1	8	27		10	3	4	2	8	27		0	-0.0842152	-2.00739	2.53612	-1.12903	-1.01259	0	0	0	1	0	0	0	1	0	0	0	0	0		0		10	3	5	1	8	27		-0.142857	-0.428571	-1.20312	-1.12268
155	C	0	10	3	5	3	8	29		10	3	3	3	8	27		0	-0.0842152	-3.44124	-0.345834	-1.12903	-2.6458	0	0	0	0	0	0	0	1	0	0	0	0	0		0		10	3	5	3	8	29		-0.142857	-0.428571	-1.20312	-1.12268
159	C	0	10	3	4	2	8	27		10	3	4	0	8	25		0	-0.0842152	-0.573539	-6.10974	-1.12903	-2.6458	0	0	0	0	0	0	0	0	1	0	0	0	0		0		10	3	4	2	8	27		-0.142857	-0.428571	-1.20312	-1.12268
166	C	0	10	3	5	3	9	30		10	3	2	3	8	26		0	-0.0842152	-4.87508	-0.345834	-2.74194	-4.27901	0	0	0	0	0	0	0	1	0	1	1	0	0		1		10	3	5	2	9	29		-0.142857	-0.428571	-1.20312	-6.22579
167	C	0	10	3	5	1	8	27		10	3	4	3	8	28		0	-0.0842152	-2.00739	5.41807	-1.12903	-0.195985	0	0	0	1	0	0	0	1	0	0	0	0	0		0		10	3	5	3	8	29		-0.142857	-0.428571	-1.20312	9.08352
168	C	0	10	3	1	2	8	24		10	3	3	2	9	27		0	-0.0842152	2.29416	-0.345834	0.483871	1.43723	0	0	1	0	0	0	0	0	0	0	0	0	0		0		10	3	3	3	8	27		-0.142857	-0.428571	2.94558	3.98042
169	C	0	10	3	1	2	7	23		10	3	1	0	6	20		0	-0.0842152	-0.573539	-6.10974	-2.74194	-3.46241	0	0	0	0	0	0	0	0	1	1	1	0	0		1		10	3	3	3	7	26		-0.142857	-0.428571	2.94558	3.98042
170	C	0	10	3	4	1	8	26		10	3	3	3	8	27		0	-0.0842152	-2.00739	5.41807	-1.12903	-0.195985	0	0	0	1	0	0	0	1	0	0	0	0	0		0		10	3	4	3	9	29		-0.142857	-0.428571	-1.20312	9.08352
172	C	0	10	3	5	3	8	29		10	3	4	3	8	28		0	-0.0842152	-2.00739	-0.345834	-1.12903	-1.8292	0	0	0	0	0	0	0	1	0	0	0	0	0		0		10	3	5	3	8	29		-0.142857	-0.428571	-1.20312	-1.12268
176	C	0	10	3	4	2	9	28		10	3	5	3	9	30		0	-0.0842152	0.860309	2.53612	-1.12903	0.62062	0	0	0	1	0	0	0	0	0	0	0	0	0		0		10	3	4	2	9	28		-0.142857	-0.428571	-1.20312	-1.12268
177	C	0	10	3	4	2	8	27		10	3	3	2	8	26		0	-0.0842152	-2.00739	-0.345834	-1.12903	-1.8292	0	0	0	0	0	0	0	1	0	0	0	0	0		0		10	3	4	2	8	27		-0.142857	-0.428571	-1.20312	-1.12268
181	C	0	10	3	5	2	8	28		10	3	3	2	8	26		0	-0.0842152	-3.44124	-0.345834	-1.12903	-2.6458	0	0	0	0	0	0	0	1	0	0	0	0	0		0		10	3	5	2	8	28		-0.142857	-0.428571	-1.20312	-1.12268
183	C	0	10	3	4	3	8	28		10	3	2	3	8	26		0	-0.0842152	-3.44124	-0.345834	-1.12903	-2.6458	0	0	0	0	0	0	0	1	0	0	0	0	0		0		10	3	4	3	9	29		-0.142857	-0.428571	-1.20312	-1.12268
186	C	0	10	3	3	3	8	27		10	3	4	3	8	28		0	-0.0842152	0.860309	-0.345834	-1.12903	-0.195985	0	0	0	0	0	0	0	0	0	0	0	0	0		0		10	3	3	3	8	27		-0.142857	-0.428571	-1.20312	-1.12268
187	C	0	10	3	4	1	8	26		10	3	5	1	8	27		0	-0.0842152	0.860309	-0.345834	-1.12903	-0.195985	0	0	0	0	0	0	0	0	0	0	0	0	0		0		10	3	4	1	8	26		-0.142857	-0.428571	-1.20312	-1.12268
190	C	0	10	3	1	1	7	22		10	3	1	2	7	23		0	-0.0842152	-0.573539	2.53612	-1.12903	-0.195985	0	0	0	1	0	0	0	0	0	0	0	0	0		0		10	3	3	2	8	26		-0.142857	-0.428571	2.94558	3.98042
191	C	0	10	3	2	2	7	24		10	3	2	2	7	24		0	-0.0842152	-0.573539	-0.345834	-1.12903	-1.01259	0	0	0	0	0	0	0	0	0	0	0	0	0		0		10	3	3	3	7	26		-0.142857	-0.428571	0.871227	3.98042
192	C	0	10	3	4	3	8	28		10	3	3	2	8	26		0	-0.0842152	-2.00739	-3.22779	-1.12903	-2.6458	0	0	0	0	0	0	0	1	1	0	1	0	0		1		10	3	5	3	8	29		-0.142857	-0.428571	0.871227	-1.12268
194	c	0	10	3	4	2	8	27		10	3	3	2	8	26		0	-0.0842152	-2.00739	-0.345834	-1.12903	-1.8292	0	0	0	0	0	0	0	1	0	0	0	0	0		0		10	3	4	2	8	27		-0.142857	-0.428571	-1.20312	-1.12268
195	C	0	10	3	5	3	7	28		10	3	5	0	7	25		0	-0.0842152	-0.573539	-8.99169	-1.12903	-3.46241	0	0	0	0	0	0	0	0	1	0	0	0	0		0		10	3	5	3	7	28		-0.142857	-0.428571	-1.20312	-1.12268
197	C	0	10	3	5	3	9	30		10	3	4	2	9	28		0	-0.0842152	-2.00739	-3.22779	-1.12903	-2.6458	0	0	0	0	0	0	0	1	1	0	1	0	0		1		10	3	5	3	9	30		-0.142857	-0.428571	-1.20312	-1.12268
200	c	0	10	3	4	3	8	28		10	3	4	3	8	28		0	-0.0842152	-0.573539	-0.345834	-1.12903	-1.01259	0	0	0	0	0	0	0	0	0	0	0	0	0		0		10	3	4	3	8	28		-0.142857	-0.428571	-1.20312	-1.12268
202	C	0	10	3	4	2	9	28		10	3	3	2	9	27		0	-0.0842152	-2.00739	-0.345834	-1.12903	-1.8292	0	0	0	0	0	0	0	1	0	0	0	0	0		0		10	3	4	3	9	29		-0.142857	-0.428571	-1.20312	3.98042
203	C	0	10	3	3	3	8	27		10	3	4	2	9	28		0	-0.0842152	0.860309	-3.22779	0.483871	-0.195985	0	0	0	0	0	0	0	0	1	0	0	0	0		0		10	3	4	3	8	28		-0.142857	-0.428571	0.871227	-1.12268
204	C	0	10	3	4	3	9	29		10	3	3	3	9	28		0	-0.0842152	-2.00739	-0.345834	-1.12903	-1.8292	0	0	0	0	0	0	0	1	0	0	0	0	0		0		10	3	4	3	9	29		-0.142857	-0.428571	-1.20312	-1.12268
205	c	0	10	3	4	3	8	28		10	3	4	3	9	29		0	-0.0842152	-0.573539	-0.345834	0.483871	-0.195985	0	0	0	0	0	0	0	0	0	0	0	0	0		0		10	3	4	3	8	28		-0.142857	-0.428571	-1.20312	-1.12268
206	C	0	10	3	3	2	9	27		10	3	3	3	9	28		0	-0.0842152	-0.573539	2.53612	-1.12903	-0.195985	0	0	0	1	0	0	0	0	0	0	0	0	0		0		10	3	5	3	9	30		-0.142857	-0.428571	2.94558	3.98042
207	c	0	10	3	4	3	9	29		10	3	4	2	9	28		0	-0.0842152	-0.573539	-3.22779	-1.12903	-1.8292	0	0	0	0	0	0	0	0	1	0	0	0	0		0		10	3	4	3	9	29		-0.142857	-0.428571	-1.20312	-1.12268
208	C	0	10	3	5	2	8	28		10	3	4	2	8	27		0	-0.0842152	-2.00739	-0.345834	-1.12903	-1.8292	0	0	0	0	0	0	0	1	0	0	0	0	0		0		10	3	5	2	9	29		-0.142857	-0.428571	-1.20312	-1.12268
210	C	0	10	3	4	3	8	28		10	3	3	3	8	27		0	-0.0842152	-2.00739	-0.345834	-1.12903	-1.8292	0	0	0	0	0	0	0	1	0	0	0	0	0		0		10	3	4	3	8	28		-0.142857	-0.428571	-1.20312	-1.12268
211	C	0	10	3	3	2	9	27		10	3	4	3	9	29		0	-0.0842152	0.860309	2.53612	-1.12903	0.62062	0	0	0	1	0	0	0	0	0	0	0	0	0		0		10	3	4	2	8	27		-0.142857	-0.428571	0.871227	-1.12268
212	c	0	10	3	4	3	9	29		10	3	5	3	9	30		0	-0.0842152	0.860309	-0.345834	-1.12903	-0.195985	0	0	0	0	0	0	0	0	0	0	0	0	0		0		10	3	5	3	9	30		-0.142857	-0.428571	0.871227	-1.12268
213	C		10	3	4	1	8	26		10	3	3	3	9	28		0	-0.0842152	-2.00739	5.41807	0.483871	0.62062	0	0	0	1	0	0	0	1	0	0	0	0			0		10	3	4	1	9	27		-0.142857	-0.428571	-1.20312	-1.12268
214	C		10	3	4	2	8	27		10	3	5	3	9	30		0	-0.0842152	0.860309	2.53612	0.483871	1.43723	0	0	0	1	0	0	0	0	0	0	0	0			0		10	3	3	2	8	26		-0.142857	-0.428571	-3.27747	-1.12268
215	C		10	3	3	2	9	27		10	3	3	2	8	26		0	-0.0842152	-0.573539	-0.345834	-2.74194	-1.8292	0	0	0	0	0	0	0	0	0	1	0	0			0		10	3	4	1	9	27		-0.142857	-0.428571	0.871227	-6.22579
216	c		10	3	4	1	8	26		10	3	3	2	8	26		0	-0.0842152	-2.00739	2.53612	-1.12903	-1.01259	0	0	0	1	0	0	0	1	0	0	0	0			0		10	3	3	2	9	27		-0.142857	-0.428571	-3.27747	3.98042
217	C		10	3	3	2	8	26		10	3	2	3	8	26		0	-0.0842152	-2.00739	2.53612	-1.12903	-1.01259	0	0	0	1	0	0	0	1	0	0	0	0			0		10	2	3	2	9	26		-0.142857	-7.57143	-1.20312	-1.12268
218	C		10	3	4	1	9	27		10	3	3	2	9	27		0	-0.0842152	-2.00739	2.53612	-1.12903	-1.01259	0	0	0	1	0	0	0	1	0	0	0	0			0		10	3	5	1	8	27		-0.142857	-0.428571	0.871227	-1.12268
219	C		10	3	3	2	9	27		10	3	2	2	9	26		0	-0.0842152	-2.00739	-0.345834	-1.12903	-1.8292	0	0	0	0	0	0	0	1	0	0	0	0			0		10	3	5	3	9	30		-0.142857	-0.428571	2.94558	3.98042
220	c		10	2	3	2	9	26		10	3	3	2	8	26		0	4.12654	-0.573539	-0.345834	-2.74194	-1.01259	0	1	0	0	0	0	0	0	0	1	0	0			0		10	3	3	2	9	27		-0.142857	6.71429	-1.20312	-1.12268
221	C		10	3	5	1	8	27		10	3	4	2	8	27		0	-0.0842152	-2.00739	2.53612	-1.12903	-1.01259	0	0	0	1	0	0	0	1	0	0	0	0			0		10	3	4	3	9	29		-0.142857	-0.428571	-3.27747	9.08352
222	C		10	3	5	3	9	30		10	3	5	3	9	30		0	-0.0842152	-0.573539	-0.345834	-1.12903	-1.01259	0	0	0	0	0	0	0	0	0	0	0	0			0		10	3	4	3	8	28		-0.142857	-0.428571	-3.27747	-1.12268
223	C		10	3	3	2	9	27		10	3	4	3	9	29		0	-0.0842152	0.860309	2.53612	-1.12903	0.62062	0	0	0	1	0	0	0	0	0	0	0	0			0		10	3	4	2	8	27		-0.142857	-0.428571	0.871227	-1.12268
224	c		10	3	4	3	9	29		10	3	5	3	8	29		0	-0.0842152	0.860309	-0.345834	-2.74194	-1.01259	0	0	0	0	0	0	0	0	0	1	0	0			0		10	3	5	3	9	30		-0.142857	-0.428571	0.871227	-1.12268
225	C		10	3	4	3	8	28		10	3	3	3	8	27		0	-0.0842152	-2.00739	-0.345834	-1.12903	-1.8292	0	0	0	0	0	0	0	1	0	0	0	0			0		10	3	4	2	9	28		-0.142857	-0.428571	-1.20312	-6.22579
226	C		10	3	4	1	8	26		10	3	4	2	8	27		0	-0.0842152	-0.573539	2.53612	-1.12903	-0.195985	0	0	0	1	0	0	0	0	0	0	0	0			0		10	3	5	3	9	30		-0.142857	-0.428571	0.871227	9.08352
227	C		10	3	5	3	9	30		10	3	5	2	9	29		0	-0.0842152	-0.573539	-3.22779	-1.12903	-1.8292	0	0	0	0	0	0	0	0	1	0	0	0			0		10	3	4	3	9	29		-0.142857	-0.428571	-3.27747	-1.12268
228	c		10	3	4	2	9	28		10	3	4	3	9	29		0	-0.0842152	-0.573539	2.53612	-1.12903	-0.195985	0	0	0	1	0	0	0	0	0	0	0	0			0		10	3	4	3	9	29		-0.142857	-0.428571	-1.20312	3.98042
229	C		10	3	5	3	9	30		10	3	2	3	9	27		0	-0.0842152	-4.87508	-0.345834	-1.12903	-3.46241	0	0	0	0	0	0	0	1	0	0	0	0			0		10	3	5	3	9	30		-0.142857	-0.428571	-1.20312	-1.12268
230	C		10	3	4	3	9	29		10	3	3	3	9	28		0	-0.0842152	-2.00739	-0.345834	-1.12903	-1.8292	0	0	0	0	0	0	0	1	0	0	0	0			0		10	3	4	1	9	27		-0.142857	-0.428571	-1.20312	-11.3289
231	C		10	3	4	3	9	29		10	3	4	2	9	28		0	-0.0842152	-0.573539	-3.22779	-1.12903	-1.8292	0	0	0	0	0	0	0	0	1	0	0	0			0		10	3	3	2	9	27		-0.142857	-0.428571	-3.27747	-6.22579
232	c		10	3	5	3	9	30		10	3	3	3	9	28		0	-0.0842152	-3.44124	-0.345834	-1.12903	-2.6458	0	0	0	0	0	0	0	1	0	0	0	0			0		10	3	3	3	9	28		-0.142857	-0.428571	-5.35182	-1.12268
233	C		10	3	3	3	8	27		10	3	3	2	9	27		0	-0.0842152	-0.573539	-3.22779	0.483871	-1.01259	0	0	0	0	0	0	0	0	1	0	0	0			0		10	3	5	1	8	27		-0.142857	-0.428571	2.94558	-11.3289
236	C		10	3	3	2	8	26		10	3	3	2	8	26		0	-0.0842152	-0.573539	-0.345834	-1.12903	-1.01259	0	0	0	0	0	0	0	0	0	0	0	0			0		10	3	5	3	9	30		-0.142857	-0.428571	2.94558	3.98042
237	C		10	3	4	3	9	29		10	3	3	3	9	28		0	-0.0842152	-2.00739	-0.345834	-1.12903	-1.8292	0	0	0	0	0	0	0	1	0	0	0	0			0		10	3	4	3	9	29		-0.142857	-0.428571	-1.20312	-1.12268
238	c		10	3	3	3	8	27		10	3	5	2	9	29		0	-0.0842152	2.29416	-3.22779	0.483871	0.62062	0	0	1	0	0	0	0	0	1	0	0	0			0		10	3	4	3	9	29		-0.142857	-0.428571	0.871227	-1.12268
11	C	0	10	3	3	2	8	26		10	3	3	2	9	27		0	-0.0842152	-0.573539	-0.345834	0.483871	-0.195985	0	0	0	0	0	0	0	0	0	0	0	0	0		0		10	3	4	3	8	28		-0.142857	-0.428571	0.871227	3.98042
36	C	0	10	3	4	2	9	28		10	3	4	2	8	27		0	-0.0842152	-0.573539	-0.345834	-2.74194	-1.8292	0	0	0	0	0	0	0	0	0	1	0	0	0		0		10	3	5	3	9	30		-0.142857	-0.428571	0.871227	3.98042
17			10	3	4	2	8	27		10	2	4	2	8	26		0	-4.29497	-0.573539	-0.345834	-1.12903	-1.8292	0	0	0	0	0	0	1	0	0	0	0	0			0		10	3	5	3	9	30		-0.142857	-0.428571	0.871227	3.98042
65			10	3	3	2	8	26		10	2	3	2	8	25		0	-4.29497	-0.573539	-0.345834	-1.12903	-1.8292	0	0	0	0	0	0	1	0	0	0	0	0			0		10	3	4	1	9	27		-0.142857	-0.428571	0.871227	-6.22579
70	C	0	10	3	3	2	7	25		10	3	3	2	9	27		0	-0.0842152	-0.573539	-0.345834	2.09677	0.62062	0	0	0	0	1	0	0	0	0	0	0	0	0		0		10	3	3	2	7	25		-0.142857	-0.428571	-1.20312	-1.12268
5	C	0	10	2	4	2	9	27		10	3	3	2	9	27		0	4.12654	-2.00739	-0.345834	-1.12903	-1.01259	0	1	0	0	0	0	0	1	0	0	0	0	0		0		10	2	4	2	9	27		-0.142857	-0.428571	-1.20312	-1.12268
20	C	0	10	3	5	1	9	28		10	3	4	3	9	29		0	-0.0842152	-2.00739	5.41807	-1.12903	-0.195985	0	0	0	1	0	0	0	1	0	0	0	0	0		0		10	3	5	2	9	29		-0.142857	-0.428571	-1.20312	3.98042
29	C	0	10	3	5	3	9	30		10	3	5	2	9	29		0	-0.0842152	-0.573539	-3.22779	-1.12903	-1.8292	0	0	0	0	0	0	0	0	1	0	0	0	0		0		10	3	5	3	9	30		-0.142857	-0.428571	-1.20312	-1.12268
36	C	0	10	3	4	2	9	28		10	3	4	2	8	27		0	-0.0842152	-0.573539	-0.345834	-2.74194	-1.8292	0	0	0	0	0	0	0	0	0	1	0	0	0		0		10	3	5	3	9	30		-0.142857	-0.428571	0.871227	3.98042
41	c	0	10	3	4	2	8	27		10	3	3	2	8	26		0	-0.0842152	-2.00739	-0.345834	-1.12903	-1.8292	0	0	0	0	0	0	0	1	0	0	0	0	0		0		10	3	5	3	8	29		-0.142857	-0.428571	0.871227	3.98042
49	C	0	10	2	5	1	7	25		10	3	5	1	8	27		0	4.12654	-0.573539	-0.345834	0.483871	0.62062	0	1	0	0	0	0	0	0	0	0	0	0	0		0		10	3	5	3	9	30		-0.142857	6.71429	-1.20312	9.08352
51	C	0	10	3	5	3	9	30		10	3	5	3	9	30		0	-0.0842152	-0.573539	-0.345834	-1.12903	-1.01259	0	0	0	0	0	0	0	0	0	0	0	0	0		0		10	3	5	3	9	30		-0.142857	-0.428571	-1.20312	-1.12268
57	C	0	10	3	4	2	8	27		10	3	4	2	8	27		0	-0.0842152	-0.573539	-0.345834	-1.12903	-1.01259	0	0	0	0	0	0	0	0	0	0	0	0	0		0		10	3	5	3	8	29		-0.142857	-0.428571	0.871227	3.98042
58	C	0	10	3	5	1	9	28		10	3	5	2	9	29		0	-0.0842152	-0.573539	2.53612	-1.12903	-0.195985	0	0	0	1	0	0	0	0	0	0	0	0	0		0		10	3	5	3	9	30		-0.142857	-0.428571	-1.20312	9.08352
62	C	0	10	3	4	3	9	29		10	3	4	1	9	27		0	-0.0842152	-0.573539	-6.10974	-1.12903	-2.6458	0	0	0	0	0	0	0	0	1	0	0	0	0		0		10	3	5	3	9	30		-0.142857	-0.428571	0.871227	-1.12268
76	C	0	10	3	5	1	8	27		10	3	5	2	9	29		0	-0.0842152	-0.573539	2.53612	0.483871	0.62062	0	0	0	1	0	0	0	0	0	0	0	0	0		0		10	3	5	3	9	30		-0.142857	-0.428571	-1.20312	9.08352
80	C	0	10	3	2	2	9	26		10	3	2	1	9	25		0	-0.0842152	-0.573539	-3.22779	-1.12903	-1.8292	0	0	0	0	0	0	0	0	1	0	0	0	0		0		10	3	4	2	9	28		-0.142857	-0.428571	2.94558	-1.12268
81	C	0	10	3	5	2	9	29		10	3	4	2	9	28		0	-0.0842152	-2.00739	-0.345834	-1.12903	-1.8292	0	0	0	0	0	0	0	1	0	0	0	0	0		0		10	3	5	2	9	29		-0.142857	-0.428571	-1.20312	-1.12268
87	C	0	10	3	5	3	8	29		10	3	5	3	8	29		0	-0.0842152	-0.573539	-0.345834	-1.12903	-1.01259	0	0	0	0	0	0	0	0	0	0	0	0	0		0		10	3	5	3	9	30		-0.142857	-0.428571	-1.20312	-1.12268
95	C	0	10	3	4	2	9	28		10	3	4	1	9	27		0	-0.0842152	-0.573539	-3.22779	-1.12903	-1.8292	0	0	0	0	0	0	0	0	1	0	0	0	0		0		10	3	5	3	9	30		-0.142857	-0.428571	0.871227	3.98042
97	C	0	10	3	3	2	9	27		10	3	4	2	8	27		0	-0.0842152	0.860309	-0.345834	-2.74194	-1.01259	0	0	0	0	0	0	0	0	0	1	0	0	0		0		10	3	4	3	8	28		-0.142857	-0.428571	0.871227	3.98042
99	C	0	10	3	5	2	9	29		10	3	4	2	9	28		0	-0.0842152	-2.00739	-0.345834	-1.12903	-1.8292	0	0	0	0	0	0	0	1	0	0	0	0	0		0		10	3	5	3	9	30		-0.142857	-0.428571	-1.20312	3.98042
109	C	0	10	3	3	3	9	28		10	3	5	3	8	29		0	-0.0842152	2.29416	-0.345834	-2.74194	-0.195985	0	0	1	0	0	0	0	0	0	1	0	0	0		0		10	3	5	2	9	29		-0.142857	-0.428571	2.94558	-6.22579
135	C	0	10	3	5	3	9	30		10	3	5	3	9	30		0	-0.0842152	-0.573539	-0.345834	-1.12903	-1.01259	0	0	0	0	0	0	0	0	0	0	0	0	0		0		10	3	5	3	9	30		-0.142857	-0.428571	-1.20312	-1.12268
136	C	0	10	3	5	3	8	29		10	3	5	2	8	28		0	-0.0842152	-0.573539	-3.22779	-1.12903	-1.8292	0	0	0	0	0	0	0	0	1	0	0	0	0		0		10	3	5	3	8	29		-0.142857	-0.428571	-1.20312	-1.12268
145	C	0	10	3	5	1	9	28		10	3	5	3	8	29		0	-0.0842152	-0.573539	5.41807	-2.74194	-0.195985	0	0	0	1	0	0	0	0	0	1	0	0	0		0		10	3	5	3	9	30		-0.142857	-0.428571	-1.20312	9.08352
160	C	0	10	3	5	2	8	28		10	3	5	2	8	28		0	-0.0842152	-0.573539	-0.345834	-1.12903	-1.01259	0	0	0	0	0	0	0	0	0	0	0	0	0		0		10	3	5	2	8	28		-0.142857	-0.428571	-1.20312	-1.12268
179		0	10	3	5	3	9	30		10	3	4	3	9	29		0	-0.0842152	-2.00739	-0.345834	-1.12903	-1.8292	0	0	0	0	0	0	0	1	0	0	0	0	0		0		10	3	5	3	9	30		-0.142857	-0.428571	-1.20312	-1.12268
188	C	0	10	3	3	2	8	26		10	3	3	2	8	26		0	-0.0842152	-0.573539	-0.345834	-1.12903	-1.01259	0	0	0	0	0	0	0	0	0	0	0	0	0		0		10	3	4	3	9	29		-0.142857	-0.428571	0.871227	3.98042
201	C	0	10	3	5	3	9	30		10	3	4	3	9	29		0	-0.0842152	-2.00739	-0.345834	-1.12903	-1.8292	0	0	0	0	0	0	0	1	0	0	0	0	0		0		10	3	5	3	9	30		-0.142857	-0.428571	-1.20312	-1.12268
9	P	0	10	3	5	2	9	29		10	2	2	2	8	24		0	-4.29497	-4.87508	-0.345834	-2.74194	-5.09562	0	0	0	0	0	0	1	1	0	1	1	0	0		1		10	3	3	2	8	26		-0.142857	-0.428571	-5.35182	-1.12268
12	P	0	10	3	4	3	9	29		10	2	2	2	8	24		0	-4.29497	-3.44124	-3.22779	-2.74194	-5.09562	0	0	0	0	0	0	1	1	1	1	1	0	0		1		10	3	3	2	8	26		-0.142857	-0.428571	-3.27747	-6.22579
24	P	0	10	3	3	2	8	26		8	3	3	1	7	22		-10.2062	-0.0842152	-0.573539	-3.22779	-2.74194	-4.27901	0	0	0	0	0	1	0	0	1	1	1	0	0		1		10	2	3	2	8	25		-0.142857	-7.57143	-1.20312	-1.12268
27	P	1	10	3	5	3	9	30		10	2	3	2	7	24		0	-4.29497	-3.44124	-3.22779	-4.35484	-5.91222	0	0	0	0	0	0	1	1	1	1	1	0	0		1		10	3	4	2	9	28		-0.142857	-0.428571	-3.27747	-6.22579
30	P	1	10	3	4	2	8	27		10	3	2	1	7	23		0	-0.0842152	-3.44124	-3.22779	-2.74194	-4.27901	0	0	0	0	0	0	0	1	1	1	1	0	0		1		10	3	2	2	7	24		-0.142857	-0.428571	-5.35182	-1.12268
38	P	0	10	3	3	1	7	24		8	2	2	1	7	20		-10.2062	-4.29497	-2.00739	-0.345834	-1.12903	-4.27901	0	0	0	0	0	1	1	1	0	0	1	0	0		1		10	2	2	2	7	23		-0.142857	-7.57143	-3.27747	3.98042
48	P	0	10	3	3	1	8	25		10	3	2	0	6	21		0	-0.0842152	-2.00739	-3.22779	-4.35484	-4.27901	0	0	0	0	0	0	0	1	1	1	1	0	0		1		10	2	3	1	6	22		-0.142857	-7.57143	-1.20312	-1.12268
59	P	0	10	3	3	2	7	25		10	3	2	1	8	24		0	-0.0842152	-2.00739	-3.22779	0.483871	-1.8292	0	0	0	0	0	0	0	1	1	0	1	0	0		1		10	3	3	2	8	26		-0.142857	-0.428571	-1.20312	-1.12268
79	P	0	10	3	4	2	9	28		10	3	2	1	7	23		0	-0.0842152	-3.44124	-3.22779	-4.35484	-5.09562	0	0	0	0	0	0	0	1	1	1	1	0	0		1		10	3	3	2	7	25		-0.142857	-0.428571	-3.27747	-1.12268
82	P	0	10	3	4	3	9	29		10	3	2	2	9	26		0	-0.0842152	-3.44124	-3.22779	-1.12903	-3.46241	0	0	0	0	0	0	0	1	1	0	1	0	0		1		10	3	3	2	9	27		-0.142857	-0.428571	-3.27747	-6.22579
86	P	0	10	3	5	2	8	28		10	2	2	2	8	24		0	-4.29497	-4.87508	-0.345834	-1.12903	-4.27901	0	0	0	0	0	0	1	1	0	0	1	0	0		1		10	3	3	2	7	25		-0.142857	-0.428571	-5.35182	-1.12268
93	P	1	10	3	5	3	9	30		10	3	2	2	8	25		0	-0.0842152	-4.87508	-3.22779	-2.74194	-5.09562	0	0	0	0	0	0	0	1	1	1	1	0	0		1		10	3	3	2	8	26		-0.142857	-0.428571	-5.35182	-6.22579
100	P	1	10	3	5	2	9	29		10	3	3	1	8	25		0	-0.0842152	-3.44124	-3.22779	-2.74194	-4.27901	0	0	0	0	0	0	0	1	1	1	1	0	0		1		10	3	4	1	7	25		-0.142857	-0.428571	-3.27747	-6.22579
151	P	0	10	3	4	3	9	29		10	3	1	0	8	22		0	-0.0842152	-4.87508	-8.99169	-2.74194	-6.72883	0	0	0	0	0	0	0	1	1	1	1	0	0		1		10	3	4	2	8	27		-0.142857	-0.428571	-1.20312	-6.22579
154	P	1	10	3	5	3	9	30		10	3	1	1	8	23		0	-0.0842152	-6.30893	-6.10974	-2.74194	-6.72883	0	0	0	0	0	0	0	1	1	1	1	0	0		1		10	3	3	2	8	26		-0.142857	-0.428571	-5.35182	-6.22579
156	P	0	10	3	5	2	9	29		10	3	3	1	8	25		0	-0.0842152	-3.44124	-3.22779	-2.74194	-4.27901	0	0	0	0	0	0	0	1	1	1	1	0	0		1		10	3	3	2	8	26		-0.142857	-0.428571	-5.35182	-1.12268
161	P	0	10	3	3	2	7	25		10	3	2	2	7	24		0	-0.0842152	-2.00739	-0.345834	-1.12903	-1.8292	0	0	0	0	0	0	0	1	0	0	0	0	0		0		10	3	3	3	7	26		-0.142857	-0.428571	-1.20312	3.98042
174	P	0	10	3	4	2	8	27		10	3	2	1	8	24		0	-0.0842152	-3.44124	-3.22779	-1.12903	-3.46241	0	0	0	0	0	0	0	1	1	0	1	0	0		1		10	3	3	1	9	26		-0.142857	-0.428571	-3.27747	-6.22579
175	P	1	10	3	4	2	8	27		10	2	2	2	7	23		0	-4.29497	-3.44124	-0.345834	-2.74194	-4.27901	0	0	0	0	0	0	1	1	0	1	1	0	0		1		10	3	4	1	7	25		-0.142857	-0.428571	-1.20312	-6.22579
178	P	0	10	3	3	2	8	26		10	3	3	2	7	25		0	-0.0842152	-0.573539	-0.345834	-2.74194	-1.8292	0	0	0	0	0	0	0	0	0	1	0	0	0		0		10	3	3	2	8	26		-0.142857	-0.428571	-1.20312	-1.12268
180	P	1	10	3	5	2	8	28		10	2	3	2	7	24		0	-4.29497	-3.44124	-0.345834	-2.74194	-4.27901	0	0	0	0	0	0	1	1	0	1	1	0	0		1		10	3	3	1	8	25		-0.142857	-0.428571	-5.35182	-6.22579
184	P	0	10	3	3	2	7	25		10	2	2	1	6	21		0	-4.29497	-2.00739	-3.22779	-2.74194	-4.27901	0	0	0	0	0	0	1	1	1	1	1	0	0		1		10	3	3	1	8	25		-0.142857	-0.428571	-1.20312	-6.22579
189	P	0	10	3	3	3	7	26		10	2	3	1	7	23		0	-4.29497	-0.573539	-6.10974	-1.12903	-3.46241	0	0	0	0	0	0	1	0	1	0	1	0	0		1		10	3	3	2	8	26		-0.142857	-0.428571	-1.20312	-6.22579
193	P	1	10	3	5	3	9	30		10	3	2	0	7	22		0	-0.0842152	-4.87508	-8.99169	-4.35484	-7.54543	0	0	0	0	0	0	0	1	1	1	1	0	0		1		10	3	4	1	9	27		-0.142857	-0.428571	-3.27747	-11.3289
198	P	0	10	3	3	2	8	26		10	2	2	1	9	24		0	-4.29497	-2.00739	-3.22779	0.483871	-2.6458	0	0	0	0	0	0	1	1	1	0	1	0	0		1		10	3	3	2	8	26		-0.142857	-0.428571	-1.20312	-1.12268
64	C	0	10	2	2	2	8	24		10	3	3	1	7	24		0	4.12654	0.860309	-3.22779	-2.74194	-1.01259	0	1	0	0	0	0	0	0	1	1	1	0	0		1		10	3	3	1	7	24		-0.142857	6.71429	0.871227	-6.22579
66	C	0	10	3	3	3	7	26		10	2	3	2	8	25		0	-4.29497	-0.573539	-3.22779	0.483871	-1.8292	0	0	0	0	0	0	1	0	1	0	1	0	0		1		10	3	2	2	7	24		-0.142857	-0.428571	-3.27747	-6.22579
68	C	0	10	3	2	3	7	25		10	3	3	2	7	25		0	-0.0842152	0.860309	-3.22779	-1.12903	-1.01259	0	0	0	0	0	0	0	0	1	0	0	0	0		0		10	3	3	3	7	26		-0.142857	-0.428571	0.871227	-1.12268
196	c	0	10	3	3	3	8	27		10	3	3	2	7	25		0	-0.0842152	-0.573539	-3.22779	-2.74194	-2.6458	0	0	0	0	0	0	0	0	1	1	1	0	0		1		10	3	3	2	7	25		-0.142857	-0.428571	-1.20312	-6.22579
234	P	0	10	2	3	2	8	25		10	2	1	1	8	22		0	-0.0842152	-3.44124	-3.22779	-1.12903	-3.46241	0	0	0	0	0	0	0	1	1	0	1	0	0		1		10	2	2	1	7	22		-0.142857	-0.428571	-3.27747	-6.22579
235	P	1	10	3	5	3	9	30		10	2	2	2	8	24		0	-4.29497	-4.87508	-3.22779	-2.74194	-5.91222	0	0	0	0	0	0	1	1	1	1	1	0	0		1		10	3	3	2	7	25		-0.142857	-0.428571	-5.35182	-6.22579
101	P	0	10	3	3	2	9	27		10	2	2	1	7	22		0	-4.29497	-2.00739	-3.22779	-4.35484	-5.09562	0	0	0	0	0	0	1	1	1	1	1	0	0		1		10	3	2	2	8	25		-0.142857	-0.428571	-3.27747	-1.12268
150	P	0	10	3	3	2	8	26		10	2	2	1	7	22		0	-4.29497	-2.00739	-3.22779	-2.74194	-4.27901	0	0	0	0	0	0	1	1	1	1	1	0	0		1		10	3	3	1	7	24		-0.142857	-0.428571	-1.20312	-6.22579
165	P	0	10	3	4	2	9	28		10	2	4	2	7	25		0	-4.29497	-0.573539	-0.345834	-4.35484	-3.46241	0	0	0	0	0	0	1	0	0	1	1	0	0		1		10	3	3	1	8	25		-0.142857	-0.428571	-3.27747	-6.22579
90	P	0	10	3	5	2	9	29		10	3	2	1	7	23		0	-0.0842152	-4.87508	-3.22779	-4.35484	-5.91222	0	0	0	0	0	0	0	1	1	1	1	0	0		1		10	2	4	2	9	27		-0.142857	-7.57143	-3.27747	-1.12268
137	P	0	10	3	5	2	9	29		10	3	3	0	8	24		0	-0.0842152	-3.44124	-6.10974	-2.74194	-5.09562	0	0	0	0	0	0	0	1	1	1	1	0	0		1		10	3	3	2	8	26		-0.142857	-0.428571	-5.35182	-1.12268
7	P	0	10	3	4	2	8	27		10	3	2	1	8	24		0	-0.0842152	-3.44124	-3.22779	-1.12903	-3.46241	0	0	0	0	0	0	0	1	1	0	1	0	0		1		10	2	3	2	8	25		-0.142857	-7.57143	-3.27747	-1.12268
104	P	0	10	3	5	3	9	30		10	2	3	2	8	25		0	-4.29497	-3.44124	-3.22779	-2.74194	-5.09562	0	0	0	0	0	0	1	1	1	1	1	0	0		1		10	3	4	2	8	27		-0.142857	-0.428571	-3.27747	-6.22579
224	P	0	10	3	5	2	8	28		10	2	4	1	8	25		0	-4.29497	-2.00739	-3.22779	-1.12903	-3.46241	0	0	0	0	0	0	1	1	1	0	1	0	0		1		10	3	3	2	7	25		-0.142857	-0.428571	-5.35182	-1.12268
6	P	0	10	3	4	3	9	29		10	3	3	2	7	25		0	-0.0842152	-2.00739	-3.22779	-4.35484	-4.27901	0	0	0	0	0	0	0	1	1	1	1	0	0		1		10	3	4	2	8	27		-0.142857	-0.428571	-1.20312	-6.22579
16	P	0	10	3	4	3	8	28		10	3	3	3	6	25		0	-0.0842152	-2.00739	-0.345834	-4.35484	-3.46241	0	0	0	0	0	0	0	1	0	1	1	0	0		1		10	3	3	2	8	26		-0.142857	-0.428571	-3.27747	-6.22579
91	P	0	10	3	5	3	8	29		10	2	3	2	6	23		0	-4.29497	-3.44124	-3.22779	-4.35484	-5.91222	0	0	0	0	0	0	1	1	1	1	1	0	0		1		10	3	4	2	9	28		-0.142857	-0.428571	-3.27747	-6.22579
98	P	0	10	3	5	3	8	29		10	3	4	3	7	27		0	-0.0842152	-2.00739	-0.345834	-2.74194	-2.6458	0	0	0	0	0	0	0	1	0	1	1	0	0		1		10	3	4	2	8	27		-0.142857	-0.428571	-3.27747	-6.22579
92	P	0	10	3	4	2	9	28		10	2	3	2	7	24		0	-4.29497	-2.00739	-0.345834	-4.35484	-4.27901	0	0	0	0	0	0	1	1	0	1	1	0	0		1		10	3	3	2	9	27		-0.142857	-0.428571	-3.27747	-1.12268
13	P	0	10	3	4	2	9	28		10	2	2	1	8	23		0	-4.29497	-3.44124	-3.22779	-2.74194	-5.09562	0	0	0	0	0	0	1	1	1	1	1	0	0		1		10	3	4	2	9	28		-0.142857	-0.428571	-1.20312	-1.12268
63	P	0	10	3	4	3	8	28		10	2	2	1	8	23		0	-4.29497	-3.44124	-6.10974	-1.12903	-5.09562	0	0	0	0	0	0	1	1	1	0	1	0	0		1		10	3	4	3	8	28		-0.142857	-0.428571	-1.20312	-1.12268
144	P	0	10	3	3	1	8	25		10	2	3	0	7	22		0	-4.29497	-0.573539	-3.22779	-2.74194	-3.46241	0	0	0	0	0	0	1	0	1	1	1	0	0		1		10	3	3	1	8	25		-0.142857	-0.428571	-1.20312	-1.12268
158	P	0	10	3	3	2	8	26		10	2	2	1	8	23		0	-4.29497	-2.00739	-3.22779	-1.12903	-3.46241	0	0	0	0	0	0	1	1	1	0	1	0	0		1		10	3	3	2	8	26		-0.142857	-0.428571	-1.20312	-1.12268
199	P	0	10	3	4	1	8	26		10	3	2	1	6	22		0	-0.0842152	-3.44124	-0.345834	-4.35484	-4.27901	0	0	0	0	0	0	0	1	0	1	1	0	0		1		10	3	4	1	8	26		-0.142857	-0.428571	-1.20312	-1.12268
2	P	0	10	2	3	2	8	25		9	2	2	0	7	20		-5.1031	-0.0842152	-2.00739	-6.10974	-2.74194	-5.09562	0	0	0	0	0	1	0	1	1	1	1	0	0		1		10	2	3	1	8	24		-0.142857	-0.428571	-1.20312	-6.22579
118	P	0	10	3	4	3	9	29		10	3	1	2	8	24		0	-0.0842152	-4.87508	-3.22779	-2.74194	-5.09562	0	0	0	0	0	0	0	1	1	1	1	0	0		1		10	3	4	3	9	29		-0.142857	-0.428571	-1.20312	-1.12268
42	P	0	10	3	5	2	8	28		10	3	3	3	7	26		0	-0.0842152	-3.44124	2.53612	-2.74194	-2.6458	0	0	0	1	0	0	0	1	0	1	1	0	0		1		10	3	4	3	8	28		-0.142857	-0.428571	-3.27747	3.98042
67	P	0	10	3	5	3	9	30		10	2	2	2	7	23		0	-4.29497	-4.87508	-3.22779	-4.35484	-6.72883	0	0	0	0	0	0	1	1	1	1	1	0	0		1		10	3	4	3	9	29		-0.142857	-0.428571	-3.27747	-1.12268
											4321
[truncated: 42 more columns]

## Sheet: MoCA
		The sum of two individual items in two checklists is greater than 1							one day before surgery of MOCA									2 days after surgery of MOCA									2d after surgery Z score=Postoperative Score - Preoperative Score - Leaning Effect /Preoperative Standard Deviation								a single item with a z-score greater than 1.96 is considered as 1							a single item with a z-score less than -1.96 is assigned a value of 1
NO.		2d after surgery	one day before discharge	42d after surgery			group P		Structural Ability）（5）	Cognitive Naming Ability）（3）	Attention）（6）	Language Ability）（3）	Summarization Ability）（2）	Recall Ability）（5）	Sense of Direction）（6）	Pre-surgical Total Score）		Structural Ability）（5）	Cognitive Naming Ability）（3）	Attention）（6）	Language Ability）（3）	Summarization Ability）（2）	Recall Ability）（5）	Sense of Direction）（6）	Post-surgical Total Score）		Structural Ability）（5）	Cognitive Naming Ability）（3）	Attention）（6）	Language Ability）（3）	Summarization Ability）（2）	Recall Ability）（5）	Sense of Direction）（6）	Post-surgical Total Score）	Structural Ability）（5）	Cognitive Naming Ability）（3）	Attention）（6）	Language Ability）（3）	Summarization Ability）（2）	Recall Ability）（5）	Sense of Direction）（6）	Structural Ability）（5）	Cognitive Naming Ability）（3）	Attention）（6）	Language Ability）（3）	Summarization Ability）（2）	Recall Ability）（5）	Sense of Direction）（6）	Any two individual items with a z-score less than -1.96
1	C	0	0	0			0		5	3	3	2	2	3	6	24		4	3	3	2	2	3	6	23		-1.84971	-1.6	-0.700934	0.0482805	0.2	-0.672004	-0.285714	-1.45475	0	0	0	0	0	0	0	0	0	0	0	0	0	0	0
3	C	1	0	0			0		5	2	4	3	2	2	6	24		5	3	3	2	2	3	6	24		-0.104701	1.73333	-1.83147	-2.36574	0.2	0.672004	-0.285714	-0.8995	0	0	0	0	0	0	0	0	0	0	1	0	0	0	0
4	C	0	0	0			0		4	2	3	2	2	3	6	22		3	2	3	3	2	4	6	23		-1.84971	-1.6	-0.700934	2.4623	0.2	0.672004	-0.285714	-0.344253	0	0	0	1	0	0	0	0	0	0	0	0	0	0	0
8	C	1	0	0			0		5	3	5	3	2	4	6	28		5	2	5	3	2	4	6	27		-0.104701	-4.93333	-0.700934	0.0482805	0.2	-0.672004	-0.285714	-1.45475	0	0	0	0	0	0	0	0	1	0	0	0	0	0	0
10	C	0	0	0			0		5	2	3	3	2	3	6	24		5	3	3	3	2	4	6	26		-0.104701	1.73333	-0.700934	0.0482805	0.2	0.672004	-0.285714	0.210994	0	0	0	0	0	0	0	0	0	0	0	0	0	0	0
15	C	0	0	0			0		5	2	5	2	2	4	6	26		4	2	5	3	2	4	6	26		-1.84971	-1.6	-0.700934	2.4623	0.2	-0.672004	-0.285714	-0.8995	0	0	0	1	0	0	0	0	0	0	0	0	0	0	0
18	C	0	0	0			0		3	1	3	2	1	4	6	20		3	2	3	2	1	3	6	20		-0.104701	1.73333	-0.700934	0.0482805	0.2	-2.01601	-0.285714	-0.8995	0	0	0	0	0	0	0	0	0	0	0	0	1	0	0
21	C	1	0	0			0		5	3	4	3	2	4	6	27		4	2	4	3	2	4	6	25		-1.84971	-4.93333	-0.700934	0.0482805	0.2	-0.672004	-0.285714	-2.00999	0	0	0	0	0	0	0	0	1	0	0	0	0	0	0
22	C	1	0	0			0		4	2	4	3	2	3	6	24		4	1	3	3	2	3	6	22		-0.104701	-4.93333	-1.83147	0.0482805	0.2	-0.672004	-0.285714	-2.00999	0	0	0	0	0	0	0	0	1	0	0	0	0	0	0
25	C	1	0	0			0		4	2	4	3	1	3	6	23		3	2	2	3	1	4	6	21		-1.84971	-1.6	-2.96201	0.0482805	0.2	0.672004	-0.285714	-2.00999	0	0	0	0	0	0	0	0	0	1	0	0	0	0	0
26	C	0	0	0			0		5	3	4	3	2	4	6	27		5	3	4	3	2	3	6	26		-0.104701	-1.6	-0.700934	0.0482805	0.2	-2.01601	-0.285714	-1.45475	0	0	0	0	0	0	0	0	0	0	0	0	1	0	0
31	C	1	0	0			0		5	3	3	3	2	3	6	25		5	2	3	3	2	4	6	25		-0.104701	-4.93333	-0.700934	0.0482805	0.2	0.672004	-0.285714	-0.8995	0	0	0	0	0	0	0	0	1	0	0	0	0	0	0
32	C	1	0	0			0		4	3	3	2	1	3	6	22		4	2	3	2	1	3	6	21		-0.104701	-4.93333	-0.700934	0.0482805	0.2	-0.672004	-0.285714	-1.45475	0	0	0	0	0	0	0	0	1	0	0	0	0	0	0
34	C	0	0	0			0		5	2	5	3	2	4	6	27		4	2	4	3	2	4	6	25		-1.84971	-1.6	-1.83147	0.0482805	0.2	-0.672004	-0.285714	-2.00999	0	0	0	0	0	0	0	0	0	0	0	0	0	0	0
35	C	1	0	0			0		5	2	3	3	2	4	6	25		5	3	3	3	2	3	6	25		-0.104701	1.73333	-0.700934	0.0482805	0.2	-2.01601	-0.285714	-0.8995	0	0	0	0	0	0	0	0	0	0	0	0	1	0	0
39	C	1	0	0			0		5	3	3	3	2	4	6	26		5	3	3	3	2	3	6	25		-0.104701	-1.6	-0.700934	0.0482805	0.2	-2.01601	-0.285714	-1.45475	0	0	0	0	0	0	0	0	0	0	0	0	1	0	0
40	C	0	0	0			0		5	2	4	3	1	3	6	24		4	2	4	3	2	3	6	24		-1.84971	-1.6	-0.700934	0.0482805	3.53333	-0.672004	-0.285714	-0.8995	0	0	0	0	1	0	0	0	0	0	0	0	0	0	0
43	C	0	0	1			0		5	2	5	2	2	4	6	26		4	2	4	3	2	4	6	25		-1.84971	-1.6	-1.83147	2.4623	0.2	-0.672004	-0.285714	-1.45475	0	0	0	1	0	0	0	0	0	0	0	0	0	0	0
45	C	1	0	0			0		5	3	4	3	2	3	6	26		4	1	4	3	2	3	6	23		-1.84971	-8.26667	-0.700934	0.0482805	0.2	-0.672004	-0.285714	-2.56524	0	0	0	0	0	0	0	0	1	0	0	0	0	0	0
47	C	1	0	0			0		5	2	4	3	2	4	6	26		5	2	4	3	2	3	6	25		-0.104701	-1.6	-0.700934	0.0482805	0.2	-2.01601	-0.285714	-1.45475	0	0	0	0	0	0	0	0	0	0	0	0	1	0	0
50	C	0	0	0			0		5	2	3	3	2	3	6	24		5	3	4	3	2	4	6	27		-0.104701	1.73333	0.429605	0.0482805	0.2	0.672004	-0.285714	0.766241	0	0	0	0	0	0	0	0	0	0	0	0	0	0	0
52	C	1	0	0			0		5	3	6	3	2	5	6	30		5	2	5	3	2	4	6	27		-0.104701	-4.93333	-1.83147	0.0482805	0.2	-2.01601	-0.285714	-2.56524	0	0	0	0	0	0	0	0	1	0	0	0	1	0	1
53	C	0	0	0			0		5	2	3	3	2	3	6	24		5	3	3	3	2	4	6	26		-0.104701	1.73333	-0.700934	0.0482805	0.2	0.672004	-0.285714	0.210994	0	0	0	0	0	0	0	0	0	0	0	0	0	0	0
54	C	0	0	0			0		5	3	5	3	2	4	6	28		5	3	5	3	2	5	6	29		-0.104701	-1.6	-0.700934	0.0482805	0.2	0.672004	-0.285714	-0.344253	0	0	0	0	0	0	0	0	0	0	0	0	0	0	0
55	C	0	0	0			0		5	2	5	3	2	4	6	27		5	3	4	3	2	4	6	27		-0.104701	1.73333	-1.83147	0.0482805	0.2	-0.672004	-0.285714	-0.8995	0	0	0	0	0	0	0	0	0	0	0	0	0	0	0
56	C	1	0	0			0		5	3	3	3	1	4	6	25		4	1	2	3	1	2	6	19		-1.84971	-8.26667	-1.83147	0.0482805	0.2	-3.36002	-0.285714	-4.23098	0	0	0	0	0	0	0	0	1	0	0	0	1	0	1
60	C	0	0	0			0		5	3	4	3	2	4	6	27		5	3	4	3	2	4	6	27		-0.104701	-1.6	-0.700934	0.0482805	0.2	-0.672004	-0.285714	-0.8995	0	0	0	0	0	0	0	0	0	0	0	0	0	0	0
69	C	0	0	0			0		5	2	4	3	2	3	6	25		4	2	3	3	2	3	6	23		-1.84971	-1.6	-1.83147	0.0482805	0.2	-0.672004	-0.285714	-2.00999	0	0	0	0	0	0	0	0	0	0	0	0	0	0	0
70	C	0	0	0			0		5	3	3	3	1	3	6	24		5	1	3	3	1	3	6	22		-0.104701	-8.26667	-0.700934	0.0482805	0.2	-0.672004	-0.285714	-2.00999	0	0	0	0	0	0	0	0	1	0	0	0	0	0	0
72	C	1	0	0			0		4	2	4	2	2	4	6	24		4	2	4	2	1	4	6	23		-0.104701	-1.6	-0.700934	0.0482805	-3.13333	-0.672004	-0.285714	-1.45475	0	0	0	0	0	0	0	0	0	0	0	1	0	0	0
73	C	1	0	0			0		4	2	4	2	2	4	6	24		4	3	3	2	2	3	6	23		-0.104701	1.73333	-1.83147	0.0482805	0.2	-2.01601	-0.285714	-1.45475	0	0	0	0	0	0	0	0	0	0	0	0	1	0	0
74	C	0	0	0			0		4	1	5	2	2	2	6	22		4	1	4	3	2	3	6	23		-0.104701	-1.6	-1.83147	2.4623	0.2	0.672004	-0.285714	-0.344253	0	0	0	1	0	0	0	0	0	0	0	0	0	0	0
77	C	0	0	0			0		4	3	5	3	2	4	6	27		4	3	4	3	2	4	6	26		-0.104701	-1.6	-1.83147	0.0482805	0.2	-0.672004	-0.285714	-1.45475	0	0	0	0	0	0	0	0	0	0	0	0	0	0	0
78	C	0	0	0			0		5	2	4	3	2	4	6	26		4	3	4	3	2	4	6	26		-1.84971	1.73333	-0.700934	0.0482805	0.2	-0.672004	-0.285714	-0.8995	0	0	0	0	0	0	0	0	0	0	0	0	0	0	0
83	C	0	0	0			0		5	2	4	3	2	4	6	26		5	1	4	3	2	4	6	25		-0.104701	-4.93333	-0.700934	0.0482805	0.2	-0.672004	-0.285714	-1.45475	0	0	0	0	0	0	0	0	1	0	0	0	0	0	0
84	C	1	0	0			0		5	2	5	3	2	4	6	27		4	2	5	3	2	3	6	25		-1.84971	-1.6	-0.700934	0.0482805	0.2	-2.01601	-0.285714	-2.00999	0	0	0	0	0	0	0	0	0	0	0	0	1	0	0
85	C	0	0	0			0		5	3	3	3	2	4	6	26		4	3	4	3	2	4	6	26		-1.84971	-1.6	0.429605	0.0482805	0.2	-0.672004	-0.285714	-0.8995	0	0	0	0	0	0	0	0	0	0	0	0	0	0	0
88	C	1	0	0			0		4	3	4	3	2	4	6	26		4	2	5	3	2	4	6	26		-0.104701	-4.93333	0.429605	0.0482805	0.2	-0.672004	-0.285714	-0.8995	0	0	0	0	0	0	0	0	1	0	0	0	0	0	0
89	C	0	0	0			0		4	1	3	3	2	3	6	22		4	3	4	3	2	4	6	26		-0.104701	5.06667	0.429605	0.0482805	0.2	0.672004	-0.285714	1.32149	0	1	0	0	0	0	0	0	0	0	0	0	0	0	0
94	C	1	0	0			0		5	2	5	3	2	4	6	27		5	2	5	3	2	3	6	26		-0.104701	-1.6	-0.700934	0.0482805	0.2	-2.01601	-0.285714	-1.45475	0	0	0	0	0	0	0	0	0	0	0	0	1	0	0
96	C	0	0	0			0		5	3	5	3	2	4	6	28		5	3	4	3	2	4	6	27		-0.104701	-1.6	-1.83147	0.0482805	0.2	-0.672004	-0.285714	-1.45475	0	0	0	0	0	0	0	0	0	0	0	0	0	0	0
103	C	1	1	1			0		5	2	4	3	2	3	6	25		5	3	3	2	2	3	6	24		-0.104701	1.73333	-1.83147	-2.36574	0.2	-0.672004	-0.285714	-1.45475	0	0	0	0	0	0	0	0	0	0	1	0	0	0	0
105	C	1	0	0			0		4	2	4	3	2	5	6	26		5	2	5	3	2	4	6	27		1.64031	-1.6	0.429605	0.0482805	0.2	-2.01601	-0.285714	-0.344253	0	0	0	0	0	0	0	0	0	0	0	0	1	0	0
110	C	1	0	0			0		5	3	4	3	2	3	6	26		4	2	3	3	2	3	6	23		-1.84971	-4.93333	-1.83147	0.0482805	0.2	-0.672004	-0.285714	-2.56524	0	0	0	0	0	0	0	0	1	0	0	0	0	0	0
111	C	0	0	0			0		5	3	4	3	2	4	6	27		5	3	3	3	2	3	6	25		-0.104701	-1.6	-1.83147	0.0482805	0.2	-2.01601	-0.285714	-2.00999	0	0	0	0	0	0	0	0	0	0	0	0	1	0	0
112	C	0	0	0			0		5	2	3	3	2	3	6	24		5	2	5	3	2	3	6	26		-0.104701	-1.6	1.56014	0.0482805	0.2	-0.672004	-0.285714	0.210994	0	0	0	0	0	0	0	0	0	0	0	0	0	0	0
113	C	1	0	0			0		5	2	4	3	2	4	6	26		5	2	3	3	2	3	6	24		-0.104701	-1.6	-1.83147	0.0482805	0.2	-2.01601	-0.285714	-2.00999	0	0	0	0	0	0	0	0	0	0	0	0	1	0	0
114	C	0	0	0			0		5	2	3	3	2	3	6	24		4	2	3	2	2	3	6	22		-1.84971	-1.6	-0.700934	-2.36574	0.2	-0.672004	-0.285714	-2.00999	0	0	0	0	0	0	0	0	0	0	1	0	0	0	0
115	C	1	0	0			0		5	2	5	3	2	4	6	27		5	2	4	3	2	3	6	25		-0.104701	-1.6	-1.83147	0.0482805	0.2	-2.01601	-0.285714	-2.00999	0	0	0	0	0	0	0	0	0	0	0	0	1	0	0
116	C	1	0	0			0		5	3	4	3	2	3	6	26		5	2	3	3	2	3	6	24		-0.104701	-4.93333	-1.83147	0.0482805	0.2	-0.672004	-0.285714	-2.00999	0	0	0	0	0	0	0	0	1	0	0	0	0	0	0
117	C	1	0	0			0		5	3	6	3	2	4	6	29		5	2	5	3	2	4	6	27		-0.104701	-4.93333	-1.83147	0.0482805	0.2	-0.672004	-0.285714	-2.00999	0	0	0	0	0	0	0	0	1	0	0	0	0	0	0
120	C	1	0	0			0		5	2	6	3	2	4	6	28		5	3	5	3	2	3	6	27		-0.104701	1.73333	-1.83147	0.0482805	0.2	-2.01601	-0.285714	-1.45475	0	0	0	0	0	0	0	0	0	0	0	0	1	0	0
121	C	1	0	0			0		5	3	6	3	2	4	6	29		5	3	6	3	2	3	6	28		-0.104701	-1.6	-0.700934	0.0482805	0.2	-2.01601	-0.285714	-1.45475	0	0	0	0	0	0	0	0	0	0	0	0	1	0	0
122	C	1	0	0			0		5	1	5	3	2	4	6	26		5	2	4	3	2	3	6	25		-0.104701	1.73333	-1.83147	0.0482805	0.2	-2.01601	-0.285714	-1.45475	0	0	0	0	0	0	0	0	0	0	0	0	1	0	0
123	C	1	0	0			0		5	2	4	3	2	3	6	25		5	3	4	3	2	4	6	27		-0.104701	1.73333	-0.700934	0.0482805	0.2	0.672004	-0.285714	0.210994	0	0	0	0	0	0	0	0	0	0	0	0	0	0	0
124	C	0	0	0			0		5	3	3	3	2	2	6	24		5	3	5	3	2	3	6	27		-0.104701	-1.6	1.56014	0.0482805	0.2	0.672004	-0.285714	0.766241	0	0	0	0	0	0	0	0	0	0	0	0	0	0	0
125	C	0	0	0			0		5	3	5	3	2	3	6	27		5	2	4	3	2	3	6	25		-0.104701	-4.93333	-1.83147	0.0482805	0.2	-0.672004	-0.285714	-2.00999	0	0	0	0	0	0	0	0	1	0	0	0	0	0	0
126	C	1	0	0			0		5	1	5	3	2	4	6	26		5	1	5	3	2	4	6	26		-0.104701	-1.6	-0.700934	0.0482805	0.2	-0.672004	-0.285714	-0.8995	0	0	0	0	0	0	0	0	0	0	0	0	0	0	0
129	C	1	0	0			0		5	3	4	3	2	3	6	26		5	1	3	3	2	4	6	24		-0.104701	-8.26667	-1.83147	0.0482805	0.2	0.672004	-0.285714	-2.00999	0	0	0	0	0	0	0	0	1	0	0	0	0	0	0
130	C	1	0	0			0		5	1	4	3	2	4	6	25		5	2	3	3	2	3	6	24		-0.104701	1.73333	-1.83147	0.0482805	0.2	-2.01601	-0.285714	-1.45475	0	0	0	0	0	0	0	0	0	0	0	0	1	0	0
131	C	0	0	0			0		5	3	5	3	2	4	6	28		5	3	6	3	2	4	6	29		-0.104701	-1.6	0.429605	0.0482805	0.2	-0.672004	-0.285714	-0.344253	0	0	0	0	0	0	0	0	0	0	0	0	0	0	0
139	C	0	0	0			0		5	3	5	3	2	4	6	28		5	2	4	3	2	4	6	26		-0.104701	-4.93333	-1.83147	0.0482805	0.2	-0.672004	-0.285714	-2.00999	0	0	0	0	0	0	0	0	1	0	0	0	0	0	0
141	C	0	0	0			0		5	2	3	3	2	3	6	24		5	2	5	3	1	3	6	25		-0.104701	-1.6	1.56014	0.0482805	-3.13333	-0.672004	-0.285714	-0.344253	0	0	0	0	0	0	0	0	0	0	0	1	0	0	0
142	C	1	0	0			0		4	2	4	3	2	4	6	25		4	1	3	3	2	3	6	22		-0.104701	-4.93333	-1.83147	0.0482805	0.2	-2.01601	-0.285714	-2.56524	0	0	0	0	0	0	0	0	1	0	0	0	1	0	1
147	C	0	0	0			0		5	2	4	3	2	4	6	26		5	2	3	3	2	4	6	25		-0.104701	-1.6	-1.83147	0.0482805	0.2	-0.672004	-0.285714	-1.45475	0	0	0	0	0	0	0	0	0	0	0	0	0	0	0
148	C	1	1	0			0		4	3	4	3	2	4	6	26		4	2	3	3	2	2	6	22		-0.104701	-4.93333	-1.83147	0.0482805	0.2	-3.36002	-0.285714	-3.12049	0	0	0	0	0	0	0	0	1	0	0	0	1	0	1
149	C	1	0	0			0		5	2	6	3	2	4	6	28		5	2	5	3	2	4	6	27		-0.104701	-1.6	-1.83147	0.0482805	0.2	-0.672004	-0.285714	-1.45475	0	0	0	0	0	0	0	0	0	0	0	0	0	0	0
153	C	0	0	0			0		5	2	5	3	2	4	6	27		5	3	4	3	2	5	6	28		-0.104701	1.73333	-1.83147	0.0482805	0.2	0.672004	-0.285714	-0.344253	0	0	0	0	0	0	0	0	0	0	0	0	0	0	0
155	C	0	0	0			0		5	2	4	3	2	4	6	26		5	3	5	3	2	4	6	28		-0.104701	1.73333	0.429605	0.0482805	0.2	-0.672004	-0.285714	0.210994	0	0	0	0	0	0	0	0	0	0	0	0	0	0	0
159	C	0	0	0			0		5	2	5	3	2	4	6	27		5	2	5	3	2	3	6	26		-0.104701	-1.6	-0.700934	0.0482805	0.2	-2.01601	-0.285714	-1.45475	0	0	0	0	0	0	0	0	0	0	0	0	1	0	0
166	C	0	0	0			0		4	3	5	3	2	4	6	27		5	3	4	3	2	4	6	27		1.64031	-1.6	-1.83147	0.0482805	0.2	-0.672004	-0.285714	-0.8995	0	0	0	0	0	0	0	0	0	0	0	0	0	0	0
167	C	0	0	0			0		5	2	4	3	2	3	6	25		5	2	3	3	2	4	6	25		-0.104701	-1.6	-1.83147	0.0482805	0.2	0.672004	-0.285714	-0.8995	0	0	0	0	0	0	0	0	0	0	0	0	0	0	0
168	C	0	0	0			0		5	2	3	2	2	4	6	24		5	2	3	3	2	3	6	24		-0.104701	-1.6	-0.700934	2.4623	0.2	-2.01601	-0.285714	-0.8995	0	0	0	1	0	0	0	0	0	0	0	0	1	0	0
169	C	1	0	0			0		5	2	3	3	2	4	6	25		5	1	3	3	2	3	6	23		-0.104701	-4.93333	-0.700934	0.0482805	0.2	-2.01601	-0.285714	-2.00999	0	0	0	0	0	0	0	0	1	0	0	0	1	0	1
170	C	0	0	0			0		4	2	4	3	2	5	6	26		5	2	3	3	2	5	6	26		1.64031	-1.6	-1.83147	0.0482805	0.2	-0.672004	-0.285714	-0.8995	0	0	0	0	0	0	0	0	0	0	0	0	0	0	0
172	C	0	0	0			0		5	3	4	3	2	4	6	27		5	3	5	3	2	4	6	28		-0.104701	-1.6	0.429605	0.0482805	0.2	-0.672004	-0.285714	-0.344253	0	0	0	0	0	0	0	0	0	0	0	0	0	0	0
176	C	0	0	0			0		5	2	2	3	2	5	6	25		5	3	5	3	2	5	6	29		-0.104701	1.73333	2.69068	0.0482805	0.2	-0.672004	-0.285714	1.32149	0	0	1	0	0	0	0	0	0	0	0	0	0	0	0
177	C	1	1	0			0		5	2	3	3	2	5	6	26		4	3	4	3	2	5	5	26		-1.84971	1.73333	0.429605	0.0482805	0.2	-0.672004	-7.42857	-0.8995	0	0	0	0	0	0	0	0	0	0	0	0	0	1	0
181	C	0	0	0			0		5	2	3	3	2	4	6	25		5	3	3	3	2	4	6	26		-0.104701	1.73333	-0.700934	0.0482805	0.2	-0.672004	-0.285714	-0.344253	0	0	0	0	0	0	0	0	0	0	0	0	0	0	0
183	C	0	0	0			0		5	3	4	3	2	4	6	27		4	3	4	3	2	4	6	26		-1.84971	-1.6	-0.700934	0.0482805	0.2	-0.672004	-0.285714	-1.45475	0	0	0	0	0	0	0	0	0	0	0	0	0	0	0
186	C	0	0	0			0		4	2	4	3	2	4	6	25		3	3	4	3	2	4	6	25		-1.84971	1.73333	-0.700934	0.0482805	0.2	-0.672004	-0.285714	-0.8995	0	0	0	0	0	0	0	0	0	0	0	0	0	0	0
187	C	1	1	0			0		4	2	4	3	2	3	6	24		3	1	2	3	2	3	6	20		-1.84971	-4.93333	-2.96201	0.0482805	0.2	-0.672004	-0.285714	-3.12049	0	0	0	0	0	0	0	0	1	1	0	0	0	0	1
190	C	1	1	1			0		4	2	4	3	2	4	6	25		4	1	3	3	2	3	6	22		-0.104701	-4.93333	-1.83147	0.0482805	0.2	-2.01601	-0.285714	-2.56524	0	0	0	0	0	0	0	0	1	0	0	0	1	0	1
191	C	0	1	0			0		5	2	4	3	2	4	6	26		4	2	3	3	2	3	6	23		-1.84971	-1.6	-1.83147	0.0482805	0.2	-2.01601	-0.285714	-2.56524	0	0	0	0	0	0	0	0	0	0	0	0	1	0	0
192	C	0	0	0			0		4	2	3	3	1	3	6	22		5	3	3	3	2	3	6	25		1.64031	1.73333	-0.700934	0.0482805	3.53333	-0.672004	-0.285714	0.766241	0	0	0	0	1	0	0	0	0	0	0	0	0	0	0
194	c	0	0	0			0		4	2	3	3	2	3	6	23		5	2	3	3	2	3	6	24		1.64031	-1.6	-0.700934	0.0482805	0.2	-0.672004	-0.285714	-0.344253	0	0	0	0	0	0	0	0	0	0	0	0	0	0	0
195	C	0	0	0			0		4	3	4	3	2	5	6	27		4	3	4	3	2	4	6	26		-0.104701	-1.6	-0.700934	0.0482805	0.2	-2.01601	-0.285714	-1.45475	0	0	0	0	0	0	0	0	0	0	0	0	1	0	0
197	C	0	0	0			0		5	2	4	3	2	4	6	26		5	2	4	3	2	4	6	26		-0.104701	-1.6	-0.700934	0.0482805	0.2	-0.672004	-0.285714	-0.8995	0	0	0	0	0	0	0	0	0	0	0	0	0	0	0
200	c	1	0	0			0		4	2	3	3	2	3	6	23		5	2	3	3	2	3	5	23		1.64031	-1.6	-0.700934	0.0482805	0.2	-0.672004	-7.42857	-0.8995	0	0	0	0	0	0	0	0	0	0	0	0	0	1	0
202	C	0	1	0			0		5	2	4	3	2	3	6	25		4	3	4	3	2	3	6	25		-1.84971	1.73333	-0.700934	0.0482805	0.2	-0.672004	-0.285714	-0.8995	0	0	0	0	0	0	0	0	0	0	0	0	0	0	0
203	C	1	1	1			0		5	3	3	3	2	3	6	25		5	2	4	3	2	4	6	26		-0.104701	-4.93333	0.429605	0.0482805	0.2	0.672004	-0.285714	-0.344253	0	0	0	0	0	0	0	0	1	0	0	0	0	0	0
204	C	0	0	0			0		5	2	4	3	2	4	6	26		5	3	5	3	2	4	6	28		-0.104701	1.73333	0.429605	0.0482805	0.2	-0.672004	-0.285714	0.210994	0	0	0	0	0	0	0	0	0	0	0	0	0	0	0
205	c	0	0	0			0		5	2	3	3	2	3	6	24		5	3	5	3	2	4	6	28		-0.104701	1.73333	1.56014	0.0482805	0.2	0.672004	-0.285714	1.32149	0	0	0	0	0	0	0	0	0	0	0	0	0	0	0
206	C	1	0	0			0		5	2	4	3	2	3	6	25		5	2	3	3	2	2	6	23		-0.104701	-1.6	-1.83147	0.0482805	0.2	-2.01601	-0.285714	-2.00999	0	0	0	0	0	0	0	0	0	0	0	0	1	0	0
207	c	1	0	0			0		5	2	3	3	2	4	6	25		5	2	4	3	2	3	6	25		-0.104701	-1.6	0.429605	0.0482805	0.2	-2.01601	-0.285714	-0.8995	0	0	0	0	0	0	0	0	0	0	0	0	1	0	0
208	C	0	0	0			0		5	2	4	3	2	4	6	26		5	2	3	3	2	3	6	24		-0.104701	-1.6	-1.83147	0.0482805	0.2	-2.01601	-0.285714	-2.00999	0	0	0	0	0	0	0	0	0	0	0	0	1	0	0
210	C	0	0	0			0		5	3	5	3	2	3	6	27		5	3	4	3	2	3	6	26		-0.104701	-1.6	-1.83147	0.0482805	0.2	-0.672004	-0.285714	-1.45475	0	0	0	0	0	0	0	0	0	0	0	0	0	0	0
211	C	1	0	0			0		5	2	5	3	2	4	6	27		5	2	4	3	2	3	6	25		-0.104701	-1.6	-1.83147	0.0482805	0.2	-2.01601	-0.285714	-2.00999	0	0	0	0	0	0	0	0	0	0	0	0	1	0	0
212	C	0	0	0			0		5	3	4	3	2	3	6	26		5	3	3	3	2	4	6	26		-0.104701	-1.6	-1.83147	0.0482805	0.2	0.672004	-0.285714	-0.8995	0	0	0	0	0	0	0	0	0	0	0	0	0	0	0
213	C	0	0	0					5	2	3	3	2	3	6	24		5	3	4	3	2	4	6	27		-0.104701	1.73333	0.429605	0.0482805	0.2	0.672004	-0.285714	0.766241	0	0	0	0	0	0	0	0	0	0	0	0	0	0	0
214	C	#REF!	#REF!	#REF!					5	2	4	3	2	3	6	25		4	2	5	3	2	4	6	26		-1.84971	-1.6	0.429605	0.0482805	0.2	0.672004	-0.285714	-0.344253	0	0	0	0	0	0	0	0	0	0	0	0	0	0	0
215	C	#REF!	#REF!	#REF!					5	3	4	3	2	3	6	26		5	3	5	3	2	3	6	27		-0.104701	-1.6	0.429605	0.0482805	0.2	-0.672004	-0.285714	-0.344253	0	0	0	0	0	0	0	0	0	0	0	0	0	0	0
216	C	1	0	0					5	2	3	3	2	4	6	25		5	3	5	3	2	3	6	27		-0.104701	1.73333	1.56014	0.0482805	0.2	-2.01601	-0.285714	0.210994	0	0	0	0	0	0	0	0	0	0	0	0	1	0	0
217	C	1	0	0					5	3	3	3	2	4	6	26		4	2	4	3	2	4	6	25		-1.84971	-4.93333	0.429605	0.0482805	0.2	-0.672004	-0.285714	-1.45475	0	0	0	0	0	0	0	0	1	0	0	0	0	0	0
218	C	1	0	0					5	2	4	3	2	3	6	25		4	2	4	3	2	3	6	24		-1.84971	-1.6	-0.700934	0.0482805	0.2	-0.672004	-0.285714	-1.45475	0	0	0	0	0	0	0	0	0	0	0	0	0	0	0
219	C	1	1	0					5	3	4	3	2	2	6	25		5	3	5	3	2	4	6	28		-0.104701	-1.6	0.429605	0.0482805	0.2	2.01601	-0.285714	0.766241	0	0	0	0	0	1	0	0	0	0	0	0	0	0	0
220	C	1	0	0					5	2	4	3	2	2	6	24		4	2	4	3	2	3	6	24		-1.84971	-1.6	-0.700934	0.0482805	0.2	0.672004	-0.285714	-0.8995	0	0	0	0	0	0	0	0	0	0	0	0	0	0	0
221	C	1	1	0					5	2	3	3	2	3	6	24		4	3	5	3	2	4	6	27		-1.84971	1.73333	1.56014	0.0482805	0.2	0.672004	-0.285714	0.766241	0	0	0	0	0	0	0	0	0	0	0	0	0	0	0
222	C	1	0	0					5	2	3	3	2	3	6	24		5	2	5	3	2	3	6	26		-0.104701	-1.6	1.56014	0.0482805	0.2	-0.672004	-0.285714	0.210994	0	0	0	0	0	0	0	0	0	0	0	0	0	0	0
223	C	1	1	0					5	2	3	2	2	3	6	23		5	3	5	3	2	4	6	28		-0.104701	1.73333	1.56014	2.4623	0.2	0.672004	-0.285714	1.87674	0	0	0	1	0	0	0	0	0	0	0	0	0	0	0
224	C	1	0	0					5	3	2	3	2	3	6	24		5	3	5	3	2	4	6	28		-0.104701	-1.6	2.69068	0.0482805	0.2	0.672004	-0.285714	1.32149	0	0	1	0	0	0	0	0	0	0	0	0	0	0	0
225	C	1	0	0					5	3	4	3	2	3	6	26		5	3	5	3	2	4	6	28		-0.104701	-1.6	0.429605	0.0482805	0.2	0.672004	-0.285714	0.210994	0	0	0	0	0	0	0	0	0	0	0	0	0	0	0
226	C	1	1	0					5	2	3	3	2	4	6	25		4	3	5	3	2	4	6	27		-1.84971	1.73333	1.56014	0.0482805	0.2	-0.672004	-0.285714	0.210994	0	0	0	0	0	0	0	0	0	0	0	0	0	0	0
227	C	1	1	0					5	3	3	3	2	4	6	26		4	3	4	3	2	3	6	25		-1.84971	-1.6	0.429605	0.0482805	0.2	-2.01601	-0.285714	-1.45475	0	0	0	0	0	0	0	0	0	0	0	0	1	0	0
228	C	1	0	0					5	2	4	2	2	3	6	24		5	3	5	3	2	4	6	28		-0.104701	1.73333	0.429605	2.4623	0.2	0.672004	-0.285714	1.32149	0	0	0	1	0	0	0	0	0	0	0	0	0	0	0
229	C	1	1	0					5	2	4	3	2	3	6	25		4	3	5	3	2	4	6	27		-1.84971	1.73333	0.429605	0.0482805	0.2	0.672004	-0.285714	0.210994	0	0	0	0	0	0	0	0	0	0	0	0	0	0	0
230	C	1	1	0					5	1	3	3	2	3	6	23		5	3	5	3	2	4	6	28		-0.104701	5.06667	1.56014	0.0482805	0.2	0.672004	-0.285714	1.87674	0	1	0	0	0	0	0	0	0	0	0	0	0	0	0
231	C	1	1	0					5	2	2	3	2	4	6	24		5	3	5	3	2	4	6	28		-0.104701	1.73333	2.69068	0.0482805	0.2	-0.672004	-0.285714	1.32149	0	0	1	0	0	0	0	0	0	0	0	0	0	0	0
232	C	1	1	0					5	3	4	3	2	4	6	27		4	3	4	3	2	3	6	25		-1.84971	-1.6	-0.700934	0.0482805	0.2	-2.01601	-0.285714	-2.00999	0	0	0	0	0	0	0	0	0	0	0	0	1	0	0
233	C	1	1	0					5	2	3	3	2	4	6	25		4	3	4	3	2	3	6	25		-1.84971	1.73333	0.429605	0.0482805	0.2	-2.01601	-0.285714	-0.8995	0	0	0	0	0	0	0	0	0	0	0	0	1	0	0
236	C	1	0	0					5	2	3	3	2	4	6	25		5	3	4	3	2	4	6	27		-0.104701	1.73333	0.429605	0.0482805	0.2	-0.672004	-0.285714	0.210994	0	0	0	0	0	0	0	0	0	0	0	0	0	0	0
237	C	1	0	0					5	3	3	3	2	4	6	26		5	3	5	3	2	4	6	28		-0.104701	-1.6	1.56014	0.0482805	0.2	-0.672004	-0.285714	0.210994	0	0	0	0	0	0	0	0	0	0	0	0	0	0	0
238	C	1	1	0					5	2	2	3	2	3	6	23		5	3	5	3	2	4	6	28		-0.104701	1.73333	2.69068	0.0482805	0.2	0.672004	-0.285714	1.87674	0	0	1	0	0	0	0	0	0	0	0	0	0	0	0
11	C	1	1	0					5	3	2	3	2	3	6	24		5	3	5	3	2	3	6	27		-0.104701	-1.6	2.69068	0.0482805	0.2	-0.672004	-0.285714	0.766241								0	0	0	0	0	0	0	0
36	C	#REF!	#REF!	#REF!					5	2	3	3	2	3	6	24		5	3	3	3	2	3	6	25		-0.104701	1.73333	-0.700934	0.0482805	0.2	-0.672004	-0.285714	-0.344253								0	0	0	0	0	0	0	0
17	C	#REF!	#REF!	#REF!					5	2	3	2	2	2	6	22		5	3	3	3	2	3	6	25		-0.104701	1.73333	-0.700934	2.4623	0.2	0.672004	-0.285714	0.766241								0	0	0	0	0	0	0	0
65	C	#REF!	#REF!	#REF!					5	3	3	2	2	3	6	24		5	3	3	3	2	3	6	25		-0.104701	-1.6	-0.700934	2.4623	0.2	-0.672004	-0.285714	-0.344253								0	0	0	0	0	0	0	0
70	C	#REF!	#REF!	#REF!					5	2	3	3	2	3	6	24		5	3	4	3	2	3	6	26		-0.104701	1.73333	0.429605	0.0482805	0.2	-0.672004	-0.285714	0.210994								0	0	0	0	0	0	0	0
5	C	1	0	0			0		5	2	4	3	2	3	6	25		5	3	3	2	2	3	6	24		-0.104701	1.73333	-1.83147	-2.36574	0.2	-0.672004	-0.285714	-1.45475	0	0	0	0	0	0	0	0	0	0	1	0	0	0	0
20	C	0	0	0			0		4	2	4	3	1	3	6	23		4	2	4	3	2	4	6	25		-0.104701	-1.6	-0.700934	0.0482805	3.53333	0.672004	-0.285714	0.210994	0	0	0	0	1	0	0	0	0	0	0	0	0	0	0
29	C	1	0	0			0		5	3	6	3	2	5	6	30		5	3	5	3	2	4	6	28		-0.104701	-1.6	-1.83147	0.0482805	0.2	-2.01601	-0.285714	-2.00999	0	0	0	0	0	0	0	0	0	0	0	0	1	0	0
36	C	0	0	0			0		5	2	4	3	2	4	6	26		4	2	5	3	2	4	6	26		-1.84971	-1.6	0.429605	0.0482805	0.2	-0.672004	-0.285714	-0.8995	0	0	0	0	0	0	0	0	0	0	0	0	0	0	0
41	c	1	0	0			0		5	3	4	2	1	2	6	23		5	1	5	2	1	4	6	24		-0.104701	-8.26667	0.429605	0.0482805	0.2	2.01601	-0.285714	-0.344253	0	0	0	0	0	1	0	0	1	0	0	0	0	0	0
49	C	#REF!	#REF!	#REF!			0		4	3	5	3	2	2	6	25		4	2	4	3	2	3	6	24		-0.104701	-4.93333	-1.83147	0.0482805	0.2	0.672004	-0.285714	-1.45475	0	0	0	0	0	0	0	0	1	0	0	0	0	0	0
51	C	#REF!	#REF!	#REF!			0		5	2	5	3	2	5	6	28		5	2	5	3	2	4	6	27		-0.104701	-1.6	-0.700934	0.0482805	0.2	-2.01601	-0.285714	-1.45475	0	0	0	0	0	0	0	0	0	0	0	0	1	0	0
57	C	1	1	1			0		5	3	5	3	2	4	6	28		5	2	4	3	2	3	6	25		-0.104701	-4.93333	-1.83147	0.0482805	0.2	-2.01601	-0.285714	-2.56524	0	0	0	0	0	0	0	0	1	0	0	0	1	0	1
58	C	1	1	0			0		5	3	6	3	2	3	6	28		5	1	6	3	2	3	6	26		-0.104701	-8.26667	-0.700934	0.0482805	0.2	-0.672004	-0.285714	-2.00999	0	0	0	0	0	0	0	0	1	0	0	0	0	0	0
62	C	1	0	0			0		5	2	5	3	2	4	6	27		5	2	6	3	2	5	6	29		-0.104701	-1.6	0.429605	0.0482805	0.2	0.672004	-0.285714	0.210994	0	0	0	0	0	0	0	0	0	0	0	0	0	0	0
76	C	1	1	1			0		5	3	5	3	2	4	6	28		4	3	4	3	2	4	6	26		-1.84971	-1.6	-1.83147	0.0482805	0.2	-0.672004	-0.285714	-2.00999	0	0	0	0	0	0	0	0	0	0	0	0	0	0	0
80	C	1	1	1			0		4	3	4	3	1	3	6	24		4	1	3	3	2	3	6	22		-0.104701	-8.26667	-1.83147	0.0482805	3.53333	-0.672004	-0.285714	-2.00999	0	0	0	0	1	0	0	0	1	0	0	0	0	0	0
81	C	1	1	0			0		5	3	4	3	2	4	6	27		4	2	3	3	2	3	6	23		-1.84971	-4.93333	-1.83147	0.0482805	0.2	-2.01601	-0.285714	-3.12049	0	0	0	0	0	0	0	0	1	0	0	0	1	0	1
87	C	1	1	0			0		4	2	6	3	1	4	6	26		5	2	5	3	1	4	6	26		1.64031	-1.6	-1.83147	0.0482805	0.2	-0.672004	-0.285714	-0.8995	0	0	0	0	0	0	0	0	0	0	0	0	0	0	0
95	C	1	0	0			0		5	3	4	3	2	4	6	27		5	1	4	3	2	4	6	25		-0.104701	-8.26667	-0.700934	0.0482805	0.2	-0.672004	-0.285714	-2.00999	0	0	0	0	0	0	0	0	1	0	0	0	0	0	0
97	C	1	1	0			0		5	2	4	3	2	4	6	26		5	1	4	3	2	5	6	26		-0.104701	-4.93333	-0.700934	0.0482805	0.2	0.672004	-0.285714	-0.8995	0	0	0	0	0	0	0	0	1	0	0	0	0	0	0
99	C	1	1	0			0		5	3	5	3	2	4	6	28		5	1	5	3	2	3	6	25		-0.104701	-8.26667	-0.700934	0.0482805	0.2	-2.01601	-0.285714	-2.56524	0	0	0	0	0	0	0	0	1	0	0	0	1	0	1
109	C	1	1	0			0		4	2	4	3	2	3	6	24		5	3	5	3	2	3	6	27		1.64031	1.73333	0.429605	0.0482805	0.2	-0.672004	-0.285714	0.766241	0	0	0	0	0	0	0	0	0	0	0	0	0	0	0
135	C	1	1	1			0		5	2	5	3	2	4	6	27		5	2	5	3	2	5	6	28		-0.104701	-1.6	-0.700934	0.0482805	0.2	0.672004	-0.285714	-0.344253	0	0	0	0	0	0	0	0	0	0	0	0	0	0	0
136	C	1	1	1			0		5	3	5	3	2	4	6	28		5	1	4	3	2	4	6	25		-0.104701	-8.26667	-1.83147	0.0482805	0.2	-0.672004	-0.285714	-2.56524	0	0	0	0	0	0	0	0	1	0	0	0	0	0	0
145	C	1	1	0			0		5	3	5	3	2	4	6	28		5	1	5	3	2	4	6	26		-0.104701	-8.26667	-0.700934	0.0482805	0.2	-0.672004	-0.285714	-2.00999	0	0	0	0	0	0	0	0	1	0	0	0	0	0	0
160	C	1	1	1			0		5	3	5	3	2	4	6	28		5	3	4	3	2	3	6	26		-0.104701	-1.6	-1.83147	0.0482805	0.2	-2.01601	-0.285714	-2.00999	0	0	0	0	0	0	0	0	0	0	0	0	1	0	0
179		1	1	1			0		5	3	4	3	2	4	6	27		5	3	5	3	2	4	5	27		-0.104701	-1.6	0.429605	0.0482805	0.2	-0.672004	-7.42857	-0.8995	0	0	0	0	0	0	0	0	0	0	0	0	0	1	0
188	C	0	0	0			0		4	2	4	3	2	4	6	25		4	2	4	3	2	4	6	25		-0.104701	-1.6	-0.700934	0.0482805	0.2	-0.672004	-0.285714	-0.8995	0	0	0	0	0	0	0	0	0	0	0	0	0	0	0
201	C	1	1	0			0		5	2	4	3	2	3	6	25		5	3	4	3	2	3	6	26		-0.104701	1.73333	-0.700934	0.0482805	0.2	-0.672004	-0.285714	-0.344253	0	0	0	0	0	0	0	0	0	0	0	0	0	0	0
9	P	1	1	1			0		5	3	4	2	2	3	6	25		5	2	5	3	1	2	5	23		-0.104701	-4.93333	0.429605	2.4623	-3.13333	-2.01601	-7.42857	-2.00999	0	0	0	1	0	0	0	0	1	0	0	1	1	1	1
12	P	1	1	1			0		5	2	5	3	2	3	6	26		5	2	4	2	2	3	6	24		-0.104701	-1.6	-1.83147	-2.36574	0.2	-0.672004	-0.285714	-2.00999	0	0	0	0	0	0	0	0	0	0	1	0	0	0	0
24	P	1	1	1			0		5	2	4	3	2	4	6	26		3	2	5	2	1	3	5	21		-3.59472	-1.6	0.429605	-2.36574	-3.13333	-2.01601	-7.42857	-3.67574	0	0	0	0	0	0	0	1	0	0	1	1	1	1	1
27	P	1	1	1			0		4	2	5	3	1	4	6	25		3	2	4	2	2	4	6	23		-1.84971	-1.6	-1.83147	-2.36574	3.53333	-0.672004	-0.285714	-2.00999	0	0	0	0	1	0	0	0	0	0	1	0	0	0	0
30	P	1	1	1			0		5	3	4	3	2	3	6	26		3	2	5	2	2	3	6	23		-3.59472	-4.93333	0.429605	-2.36574	0.2	-0.672004	-0.285714	-2.56524	0	0	0	0	0	0	0	1	1	0	1	0	0	0	1
38	P	1	1	1			0		4	2	5	3	2	3	6	25		4	2	2	3	2	4	6	23		-0.104701	-1.6	-4.09255	0.0482805	0.2	0.672004	-0.285714	-2.00999	0	0	0	0	0	0	0	0	0	1	0	0	0	0	0
48	P	1	1	1			0		5	3	4	2	2	3	6	25		4	2	3	2	1	2	6	20		-1.84971	-4.93333	-1.83147	0.0482805	-3.13333	-2.01601	-0.285714	-3.67574	0	0	0	0	0	0	0	0	1	0	0	1	1	0	1
59	P	1	1	1			0		5	3	4	2	2	3	6	25		5	1	3	3	1	3	6	22		-0.104701	-8.26667	-1.83147	2.4623	-3.13333	-0.672004	-0.285714	-2.56524	0	0	0	1	0	0	0	0	1	0	0	1	0	0	1
79	P	1	1	1			0		4	2	4	3	2	4	6	25		3	1	2	3	1	3	6	19		-1.84971	-4.93333	-2.96201	0.0482805	-3.13333	-2.01601	-0.285714	-4.23098	0	0	0	0	0	0	0	0	1	1	0	1	1	0	1
82	P	1	1	1			0		4	2	5	3	2	4	6	26		4	3	3	3	2	3	6	24		-0.104701	1.73333	-2.96201	0.0482805	0.2	-2.01601	-0.285714	-2.00999	0	0	0	0	0	0	0	0	0	1	0	0	1	0	1
86	P	1	1	1			0		4	1	5	2	2	3	6	23		4	1	2	3	1	3	6	20		-0.104701	-1.6	-4.09255	2.4623	-3.13333	-0.672004	-0.285714	-2.56524	0	0	0	1	0	0	0	0	0	1	0	1	0	0	1
93	P	#REF!	#REF!	#REF!			0		5	2	5	3	2	4	6	27		5	1	2	3	2	3	6	22		-0.104701	-4.93333	-4.09255	0.0482805	0.2	-2.01601	-0.285714	-3.67574	0	0	0	0	0	0	0	0	1	1	0	0	1	0	1
100	P	#REF!	#REF!	#REF!			0		5	2	6	3	2	3	6	27		5	1	4	3	2	3	6	24		-0.104701	-4.93333	-2.96201	0.0482805	0.2	-0.672004	-0.285714	-2.56524	0	0	0	0	0	0	0	0	1	1	0	0	0	0	1
151	P	#REF!	#REF!	#REF!			0		5	1	4	3	2	4	6	25		5	1	3	3	2	2	6	22		-0.104701	-1.6	-1.83147	0.0482805	0.2	-3.36002	-0.285714	-2.56524	0	0	0	0	0	0	0	0	0	0	0	0	1	0	0
154	P	#REF!	#REF!	#REF!			0		5	2	6	3	2	4	6	28		5	2	3	3	2	2	6	23		-0.104701	-1.6	-4.09255	0.0482805	0.2	-3.36002	-0.285714	-3.67574	0	0	0	0	0	0	0	0	0	1	0	0	1	0	1
156	P	#REF!	#REF!	#REF!			0		4	2	4	4	2	3	6	25		4	1	3	3	1	3	6	21		-0.104701	-4.93333	-1.83147	-2.36574	-3.13333	-0.672004	-0.285714	-3.12049	0	0	0	0	0	0	0	0	1	0	1	1	0	0	1
161	P	#REF!	#REF!	#REF!			0		5	2	4	3	2	4	6	26		5	1	2	3	2	3	6	22		-0.104701	-4.93333	-2.96201	0.0482805	0.2	-2.01601	-0.285714	-3.12049	0	0	0	0	0	0	0	0	1	1	0	0	1	0	1
174	P	#REF!	#REF!	#REF!			0		5	2	2	3	2	4	6	24		5	2	4	3	2	3	6	25		-0.104701	-1.6	1.56014	0.0482805	0.2	-2.01601	-0.285714	-0.344253	0	0	0	0	0	0	0	0	0	0	0	0	1	0	0
175	P	#REF!	#REF!	#REF!			0		4	2	4	3	2	3	6	24		4	2	3	3	2	3	6	23		-0.104701	-1.6	-1.83147	0.0482805	0.2	-0.672004	-0.285714	-1.45475	0	0	0	0	0	0	0	0	0	0	0	0	0	0	0
178	P	#REF!	#REF!	#REF!			0		5	2	5	3	2	4	6	27		4	2	3	3	2	3	5	22		-1.84971	-1.6	-2.96201	0.0482805	0.2	-2.01601	-7.42857	-3.67574	0	0	0	0	0	0	0	0	0	1	0	0	1	1	1
180	P	#REF!	#REF!	#REF!			0		4	2	5	3	2	4	6	26		4	3	3	3	2	3	6	24		-0.104701	1.73333	-2.96201	0.0482805	0.2	-2.01601	-0.285714	-2.00999	0	0	0	0	0	0	0	0	0	1	0	0	1	0	1
184	P	#REF!	#REF!	#REF!			0		4	2	4	3	2	4	6	25		3	2	3	3	2	3	5	21		-1.84971	-1.6	-1.83147	0.0482805	0.2	-2.01601	-7.42857	-3.12049	0	0	0	0	0	0	0	0	0	0	0	0	1	1	1
189	P	#REF!	#REF!	#REF!			0		5	3	4	3	2	4	6	27		4	2	4	3	2	4	6	25		-1.84971	-4.93333	-0.700934	0.0482805	0.2	-0.672004	-0.285714	-2.00999	0	0	0	0	0	0	0	0	1	0	0	0	0	0	0
193	P	#REF!	#REF!	#REF!			0		5	2	5	3	2	4	6	27		2	1	3	3	2	2	6	19		-5.33974	-4.93333	-2.96201	0.0482805	0.2	-3.36002	-0.285714	-5.34148	0	0	0	0	0	0	0	1	1	1	0	0	1	0	1
198	P	#REF!	#REF!	#REF!			0		5	2	5	3	2	4	6	27		5	2	3	3	2	3	6	24		-0.104701	-1.6	-2.96201	0.0482805	0.2	-2.01601	-0.285714	-2.56524	0	0	0	0	0	0	0	0	0	1	0	0	1	0	1
64	C	#REF!	#REF!	#REF!			0		5	1	4	2	2	3	6	23		5	1	4	3	2	3	6	24		-0.104701	-1.6	-0.700934	2.4623	0.2	-0.672004	-0.285714	-0.344253	0	0	0	1	0	0	0	0	0	0	0	0	0	0	0
66	C	#REF!	#REF!	#REF!			0		5	2	5	2	1	4	6	25		5	2	4	2	1	3	6	23		-0.104701	-1.6	-1.83147	0.0482805	0.2	-2.01601	-0.285714	-2.00999	0	0	0	0	0	0	0	0	0	0	0	0	1	0	0
68	C	#REF!	#REF!	#REF!			0		5	2	4	3	2	4	6	26		5	3	4	3	2	4	5	26		-0.104701	1.73333	-0.700934	0.0482805	0.2	-0.672004	-7.42857	-0.8995	0	0	0	0	0	0	0	0	0	0	0	0	0	1	0
196	c	#REF!	#REF!	#REF!			0		4	2	3	3	2	3	6	23		5	3	3	3	2	3	6	25		1.64031	1.73333	-0.700934	0.0482805	0.2	-0.672004	-0.285714	0.210994	0	0	0	0	0	0	0	0	0	0	0	0	0	0	0
234	C	#REF!	#REF!	#REF!			0		5	2	4	2	2	4	6	25		4	2	4	3	2	3	6	24		-1.84971	-1.6	-0.700934	2.4623	0.2	-2.01601	-0.285714	-1.45475								0	0	0	0	0	1	0	0
235	C	#REF!	#REF!	#REF!			0		5	2	4	2	2	3	6	24		5	2	3	3	2	3	6	24		-0.104701	-1.6	-1.83147	2.4623	0.2	-0.672004	-0.285714	-0.8995								0	0	0	0	0	0	0	0
101	P	1	1	0			0		4	2	4	2	2	4	6	24		4	3	4	3	2	3	6	25		-0.104701	1.73333	-0.700934	2.4623	0.2	-2.01601	-0.285714	-0.344253	0	0	0	1	0	0	0	0	0	0	0	0	1	0	0
150	P	1	0	0			0		5	2	4	3	2	3	6	25		5	2	2	2	2	2	6	21		-0.104701	-1.6	-2.96201	-2.36574	0.2	-2.01601	-0.285714	-3.12049	0	0	0	0	0	0	0	0	0	1	1	0	1	0	1
165	P	1	0	0			0		4	2	4	3	1	3	6	23		4	2	3	3	1	2	6	21		-0.104701	-1.6	-1.83147	0.0482805	0.2	-2.01601	-0.285714	-2.00999	0	0	0	0	0	0	0	0	0	0	0	0	1	0	0
90	P	1	1	0			0		4	2	5	3	2	4	6	26		5	1	2	3	1	2	6	20		1.64031	-4.93333	-4.09255	0.0482805	-3.13333	-3.36002	-0.285714	-4.23098	0	0	0	0	0	0	0	0	1	1	0	1	1	0	1
137	P	1	1	1			0		4	3	3	3	2	3	6	24		3	1	3	2	2	2	6	19		-1.84971	-8.26667	-0.700934	-2.36574	0.2	-2.01601	-0.285714	-3.67574	0	0	0	0	0	0	0	0	1	0	1	0	1	0	1
7	P	0	0	0			0		5	2	5	3	2	4	5	26		5	3	4	3	2	2	6	25		-0.104701	1.73333	-1.83147	0.0482805	0.2	-3.36002	6.85714	-1.45475	0	0	0	0	0	0	1	0	0	0	0	0	1	0	0
104	P	1	0	0			0		5	2	6	3	2	4	6	28		5	3	3	3	2	3	6	25		-0.104701	1.73333	-4.09255	0.0482805	0.2	-2.01601	-0.285714	-2.56524	0	0	0	0	0	0	0	0	0	1	0	0	1	0	1
224	P	1	0	0			0		3	2	4	3	2	3	6	23		3	2	2	2	2	3	6	20		-0.104701	-1.6	-2.96201	-2.36574	0.2	-0.672004	-0.285714	-2.56524	0	0	0	0	0	0	0	0	0	1	1	0	0	0	1
6	P	1	1	0			0		5	2	5	3	2	4	5	26		4	2	2	3	1	3	6	21		-1.84971	-1.6	-4.09255	0.0482805	-3.13333	-2.01601	6.85714	-3.67574	0	0	0	0	0	0	1	0	0	1	0	1	1	0	1
16	P	1	0	0			0		5	2	2	3	2	4	6	24		5	2	4	3	2	3	6	25		-0.104701	-1.6	1.56014	0.0482805	0.2	-2.01601	-0.285714	-0.344253	0	0	0	0	0	0	0	0	0	0	0	0	1	0	0
91	P	1	1	1			0		5	2	4	3	2	3	6	25		4	2	3	2	2	4	6	23		-1.84971	-1.6	-1.83147	-2.36574	0.2	0.672004	-0.285714	-2.00999	0	0	0	0	0	0	0	0	0	0	1	0	0	0	0
98	P	0	1	0			0		5	2	4	3	2	4	6	26		4	2	3	3	2	4	6	24		-1.84971	-1.6	-1.83147	0.0482805	0.2	-0.672004	-0.285714	-2.00999	0	0	0	0	0	0	0	0	0	0	0	0	0	0	0
92	P	#REF!	#REF!	#REF!			0		4	2	3	3	2	3	6	23		4	2	2	2	1	2	5	18		-0.104701	-1.6	-1.83147	-2.36574	-3.13333	-2.01601	-7.42857	-3.67574	0	0	0	0	0	0	0	0	0	0	1	1	1	1	1
13	P	#REF!	#REF!	#REF!			0		5	2	4	3	2	4	6	26		4	2	3	3	2	3	6	23		-1.84971	-1.6	-1.83147	0.0482805	0.2	-2.01601	-0.285714	-2.56524	0	0	0	0	0	0	0	0	0	0	0	0	1	0	0
63	P	#REF!	#REF!	#REF!			0		5	2	4	3	2	3	6	25		4	3	4	3	2	4	6	26		-1.84971	1.73333	-0.700934	0.0482805	0.2	0.672004	-0.285714	-0.344253	0	0	0	0	0	0	0	0	0	0	0	0	0	0	0
144	P	1	0	0			0		4	2	4	3	2	3	6	24		4	2	2	2	2	2	6	20		-0.104701	-1.6	-2.96201	-2.36574	0.2	-2.01601	-0.285714	-3.12049	0	0	0	0	0	0	0	0	0	1	1	0	1	0	1
158	P	1	0	0			0		4	2	3	2	2	4	6	23		4	2	3	2	1	2	5	19		-0.104701	-1.6	-0.700934	0.0482805	-3.13333	-3.36002	-7.42857	-3.12049	0	0	0	0	0	0	0	0	0	0	0	1	1	1	1
199	P	1	0	0			0		4	2	3	3	2	4	6	24		4	2	3	2	2	1	5	19		-0.104701	-1.6	-0.700934	-2.36574	0.2	-4.70403	-7.42857	-3.67574	0	0	0	0	0	0	0	0	0	0	1	0	1	1	1
2	P	0	0	0			0		4	2	4	3	2	4	6	25		4	2	3	3	2	3	6	23		-0.104701	-1.6	-1.83147	0.0482805	0.2	-2.01601	-0.285714	-2.00999	0	0	0	0	0	0	0	0	0	0	0	0	1	0	0
118	P	1	0	0			0		5	2	6	3	2	4	6	28		3	2	3	3	2	2	6	21		-3.59472	-1.6	-4.09255	0.0482805	0.2	-3.36002	-0.285714	-4.78623	0	0	0	0	0	0	0	1	0	1	0	0	1	0	1
42	P	1	0	0			0		5	2	3	3	2	3	6	24		5	2	3	2	2	3	6	23		-0.104701	-1.6	-0.700934	-2.36574	0.2	-0.672004	-0.285714	-1.45475	0	0	0	0	0	0	0	0	0	0	1	0	0	0	0
67	P	1	0	0			0		5	2	3	3	2	3	6	24		4	2	3	2	2	3	6	22		-1.84971	-1.6	-0.700934	-2.36574	0.2	-0.672004	-0.285714	-2.00999	0	0	0	0	0	0	0	0	0	0	1	0	0	0	0
[truncated: 72 more columns]
